# Supplementary material for: 4,4,5,5-Tetra­methyl-2-(4-pyridyl)­imidazolidin-1-oxyl-3-oxide trichloroacetic acid solvate
Source: Acta Crystallogr Sect E Struct Rep Online. 2008 Jun 7;64(Pt 7):o1197. doi: 10.1107/S1600536808016085 (PMC2961723; doi:10.1107/S1600536808016085)
Supplement: Supplementary file 1 [file e-64-o1197-sup1.cif]

##############################################################################
###                                                                        ###
###        Electronic paper (Acta Crystallographica Section E)             ###
###                                                                        ###
##############################################################################
#                                                                            #
# This CIF contains the data in a paper accepted for publication in Acta     #
# Crystallographica Section E. It conforms to the requirements of Notes      #
# for Authors for Section E, and has been peer reviewed under the auspices   #
# of the IUCr Commission on Journals.                                        #
#                                                                            #
# Full details of the Crystallographic Information File format               #
# are given in the paper "The Crystallographic Information File (CIF):       #
# a New Standard Archive File for Crystallography" by S. R. Hall, F. H.      #
# Allen and I. D. Brown [Acta Cryst. (1991), A47, 655-685].                  #
#                                                                            #
# The current version of the core CIF dictionary is obtainable from          #
# ftp://ftp.iucr.org/pub/cif_core.dic. The current version number is 2.4.    #
#                                                                            #
# Software is freely available for graphical display of the structure(s) in  #
# this CIF.  For information consult the CIF home page http://www.iucr.org/  #
# cif/home.html                                                              #
#                                                                            #
# This file may be used for bona fide research purposes within the           #
# scientific community so long as proper attribution is given to the journal # 
# article from which it was obtained.                                        #
#                                                                            #
##############################################################################
                                             
data_I
_audit_creation_method     SHELXL97
_chemical_name_systematic
;
4,4,5,5-Tetramethyl-2-(4-pyridyl)imidazolidin-1-oxyl-3-oxide
trichloroacetic acid solvate
;
_chemical_name_common     ?
_chemical_formula_moiety     'C12 H16 N3 O2 , C2 H Cl3 O2'
_chemical_formula_sum     'C14 H17 Cl3 N3 O4'
_chemical_formula_iupac     'C12 H16 N3 O2 , C2 H Cl3 O2'
_chemical_formula_weight     397.66
_chemical_melting_point     ?
_symmetry_cell_setting     monoclinic
_symmetry_space_group_name_H-M     'P 21/c'
_symmetry_space_group_name_Hall     '-P 2ybc'
loop_
    _symmetry_equiv_pos_as_xyz
    'x, y, z'
    '-x, y+1/2, -z+1/2'
    '-x, -y, -z'
    'x, -y-1/2, z-1/2'
_cell_length_a     10.003(2)
_cell_length_b     21.036(4)
_cell_length_c     9.2796(19)
_cell_angle_alpha     90.00
_cell_angle_beta     115.33(3)
_cell_angle_gamma     90.00
_cell_volume     1764.9(7)
_cell_formula_units_Z     4
_cell_measurement_reflns_used     12720
_cell_measurement_theta_min     0.97
_cell_measurement_theta_max     27.63
_cell_measurement_temperature     293(2)
_exptl_crystal_description     prism
_exptl_crystal_colour     colourless
_exptl_crystal_size_max     0.20
_exptl_crystal_size_mid     0.20
_exptl_crystal_size_min     0.20
_exptl_crystal_density_diffrn     1.497
_exptl_crystal_density_meas     ?
_exptl_crystal_density_method     'not measured'
_exptl_crystal_F_000     820
_exptl_absorpt_coefficient_mu     0.543
_exptl_absorpt_correction_type     multi-scan
_exptl_absorpt_process_details     '(CrystalClear; Rigaku, 2005)'
_exptl_absorpt_correction_T_min     0.895
_exptl_absorpt_correction_T_max     0.898
_exptl_special_details
;
;
_diffrn_ambient_temperature     293(2)
_diffrn_radiation_type     MoK\a
_diffrn_radiation_wavelength     0.71073
_diffrn_radiation_source     'fine-focus sealed tube'
_diffrn_radiation_monochromator     graphite
_diffrn_measurement_device_type     'Bruker SMART 1K CCD area-detector'
_diffrn_measurement_method     'thin-slice \w'
_diffrn_detector_area_resol_mean     8.192
_diffrn_reflns_number     14888
_diffrn_reflns_av_R_equivalents     0.0980
_diffrn_reflns_av_sigmaI/netI     0.0725
_diffrn_reflns_theta_min     2.45
_diffrn_reflns_theta_max     25.00
_diffrn_reflns_theta_full     25.00
_diffrn_measured_fraction_theta_max     0.999
_diffrn_measured_fraction_theta_full     0.999
_diffrn_reflns_limit_h_min     -11
_diffrn_reflns_limit_h_max     11
_diffrn_reflns_limit_k_min     -25
_diffrn_reflns_limit_k_max     25
_diffrn_reflns_limit_l_min     -11
_diffrn_reflns_limit_l_max     11
_diffrn_standards_number     0
_diffrn_standards_interval_count     ?
_diffrn_standards_interval_time     ?
_diffrn_standards_decay_%     ?
_refine_special_details
;
Refinement of <i>F</i>^2^ against ALL reflections. The weighted <i>R</i>-factor
<i>wR</i> and goodness of fit <i>S</i> are based on <i>F</i>^2^, conventional
<i>R</i>-factors <i>R</i> are based on <i>F</i>, with <i>F</i> set to zero for
negative <i>F</i>^2^. The threshold expression of <i>F</i>^2^ >
\s(<i>F</i>^2^) is used only for calculating <i>R</i>-factors(gt) <i>etc</i>.
and is not relevant to the choice of reflections for refinement.
<i>R</i>-factors based on <i>F</i>^2^ are statistically about twice as large
as those based on <i>F</i>, and <i>R</i>- factors based on ALL data will be
even larger.
;
_reflns_number_total     3100
_reflns_number_gt     2041
_reflns_threshold_expression     I>2\s(I)
_refine_ls_structure_factor_coef     Fsqd
_refine_ls_matrix_type     full
_refine_ls_R_factor_all     0.1115
_refine_ls_R_factor_gt     0.0638
_refine_ls_wR_factor_gt     0.1172
_refine_ls_wR_factor_ref     0.1317
_refine_ls_goodness_of_fit_ref     1.060
_refine_ls_restrained_S_all     1.060
_refine_ls_number_reflns     3100
_refine_ls_number_parameters     217
_refine_ls_number_restraints     0
_refine_ls_hydrogen_treatment     constr
_refine_ls_weighting_scheme     calc
_refine_ls_weighting_details
       'calc w = 1/[\s^2^(Fo^2^)+(0.0424P)^2^+1.1663P] where P=(Fo^2^+2Fc^2^)/3'
_atom_sites_solution_hydrogens     geom
_atom_sites_solution_primary     direct
_atom_sites_solution_secondary     difmap
_refine_ls_shift/su_max     0.000
_refine_ls_shift/su_mean     0.000
_refine_diff_density_max     0.359
_refine_diff_density_min     -0.256
_refine_ls_extinction_method     none
_refine_ls_extinction_coef     ?
loop_
    _atom_type_symbol
    _atom_type_description
    _atom_type_scat_dispersion_real
    _atom_type_scat_dispersion_imag
    _atom_type_scat_source
    'C' 'C' 0.0033 0.0016
                         'International Tables Vol C Tables 4.2.6.8 and 6.1.1.4'
    'H' 'H' 0.0000 0.0000
                         'International Tables Vol C Tables 4.2.6.8 and 6.1.1.4'
    'N' 'N' 0.0061 0.0033
                         'International Tables Vol C Tables 4.2.6.8 and 6.1.1.4'
    'O' 'O' 0.0106 0.0060
                         'International Tables Vol C Tables 4.2.6.8 and 6.1.1.4'
    'Cl' 'Cl' 0.1484 0.1585
                         'International Tables Vol C Tables 4.2.6.8 and 6.1.1.4'
_computing_data_collection     'CrystalClear (Rigaku, 2005)'
_computing_cell_refinement     'CrystalClear (Rigaku, 2005)'
_computing_data_reduction     'CrystalClear (Rigaku, 2005)'
_computing_structure_solution     'SHELXS97 (Sheldrick, 2008)'
_computing_structure_refinement     'SHELXL97 (Sheldrick, 2008)'
_computing_molecular_graphics     'SHELXTL (Sheldrick, 2008)'
_computing_publication_material     'SHELXTL (Sheldrick, 2008)'
loop_
    _atom_site_type_symbol
    _atom_site_label
    _atom_site_fract_x
    _atom_site_fract_y
    _atom_site_fract_z
    _atom_site_U_iso_or_equiv
    _atom_site_adp_type
    _atom_site_calc_flag
    _atom_site_refinement_flags
    _atom_site_occupancy
    _atom_site_disorder_assembly
    _atom_site_disorder_group
    Cl Cl1 0.23783(13) 0.11481(6) 0.16145(14) 0.0544(4) Uani d . 1 . .
    Cl Cl2 0.44021(13) 0.19710(5) 0.40583(14) 0.0544(4) Uani d . 1 . .
    Cl Cl3 0.50692(15) 0.06513(6) 0.41125(15) 0.0620(4) Uani d . 1 . .
    N N3 1.0715(4) -0.17317(15) 0.4059(4) 0.0378(8) Uani d . 1 . .
    O O1 0.9245(3) -0.03239(13) 0.2203(3) 0.0485(8) Uani d . 1 . .
    N N2 0.9604(3) -0.08379(15) 0.2999(4) 0.0330(8) Uani d . 1 . .
    N N1 1.3320(4) -0.10702(18) 0.0574(4) 0.0431(9) Uani d . 1 . .
    C C14 0.5057(4) 0.1426(2) 0.1725(5) 0.0396(10) Uani d . 1 . .
    C C6 1.0677(4) -0.12466(18) 0.3092(4) 0.0326(9) Uani d . 1 . .
    O O4 0.5301(4) 0.09179(15) 0.1183(4) 0.0594(9) Uani d . 1 . .
    H H4B 0.5706 0.0995 0.0598 0.089 Uiso calc R 1 . .
    C C3 1.1616(4) -0.11841(18) 0.2243(4) 0.0318(9) Uani d . 1 . .
    O O2 1.1539(4) -0.22208(15) 0.4388(4) 0.0679(10) Uani d . 1 . .
    O O3 0.5285(4) 0.19655(16) 0.1466(4) 0.0700(10) Uani d . 1 . .
    C C7 0.8677(4) -0.11090(19) 0.3775(5) 0.0365(10) Uani d . 1 . .
    C C10 0.9750(4) -0.15972(19) 0.4916(5) 0.0363(10) Uani d . 1 . .
    C C5 1.3255(5) -0.1617(2) 0.1249(5) 0.0456(11) Uani d . 1 . .
    H H5A 1.3779 -0.1963 0.1134 0.055 Uiso calc R 1 . .
    C C13 0.4289(4) 0.13093(18) 0.2862(5) 0.0369(10) Uani d . 1 . .
    C C4 1.2440(4) -0.16910(19) 0.2113(5) 0.0396(10) Uani d . 1 . .
    H H4A 1.2443 -0.2077 0.2604 0.048 Uiso calc R 1 . .
    C C2 1.1702(5) -0.0613(2) 0.1541(5) 0.0513(12) Uani d . 1 . .
    H H2A 1.1178 -0.0260 0.1622 0.062 Uiso calc R 1 . .
    C C12 0.9050(5) -0.2207(2) 0.5118(6) 0.0630(14) Uani d . 1 . .
    H H12A 0.8399 -0.2370 0.4090 0.094 Uiso calc R 1 . .
    H H12B 0.8498 -0.2125 0.5727 0.094 Uiso calc R 1 . .
    H H12C 0.9809 -0.2514 0.5667 0.094 Uiso calc R 1 . .
    C C9 0.7334(5) -0.1403(2) 0.2419(5) 0.0587(13) Uani d . 1 . .
    H H9A 0.7651 -0.1739 0.1936 0.088 Uiso calc R 1 . .
    H H9B 0.6828 -0.1084 0.1636 0.088 Uiso calc R 1 . .
    H H9C 0.6677 -0.1573 0.2832 0.088 Uiso calc R 1 . .
    C C11 1.0795(5) -0.1329(2) 0.6540(5) 0.0599(13) Uani d . 1 . .
    H H11A 1.1223 -0.0940 0.6393 0.090 Uiso calc R 1 . .
    H H11B 1.1566 -0.1631 0.7088 0.090 Uiso calc R 1 . .
    H H11C 1.0252 -0.1247 0.7160 0.090 Uiso calc R 1 . .
    C C1 1.2570(5) -0.0571(2) 0.0721(5) 0.0537(13) Uani d . 1 . .
    H H1B 1.2633 -0.0186 0.0262 0.064 Uiso calc R 1 . .
    C C8 0.8203(5) -0.0578(2) 0.4560(6) 0.0582(13) Uani d . 1 . .
    H H8A 0.9059 -0.0399 0.5413 0.087 Uiso calc R 1 . .
    H H8B 0.7546 -0.0744 0.4976 0.087 Uiso calc R 1 . .
    H H8C 0.7705 -0.0254 0.3786 0.087 Uiso calc R 1 . .
loop_
    _atom_site_aniso_label
    _atom_site_aniso_U_11
    _atom_site_aniso_U_22
    _atom_site_aniso_U_33
    _atom_site_aniso_U_12
    _atom_site_aniso_U_13
    _atom_site_aniso_U_23
    Cl1 0.0439(7) 0.0609(8) 0.0638(8) -0.0087(6) 0.0282(6) -0.0041(6)
    Cl2 0.0639(8) 0.0492(7) 0.0615(8) -0.0039(6) 0.0378(6) -0.0122(6)
    Cl3 0.0845(9) 0.0510(7) 0.0616(8) 0.0196(7) 0.0417(7) 0.0269(6)
    N3 0.043(2) 0.0336(19) 0.043(2) 0.0057(17) 0.0234(17) 0.0060(16)
    O1 0.0541(19) 0.0439(18) 0.059(2) 0.0196(15) 0.0354(16) 0.0186(15)
    N2 0.0348(19) 0.0324(19) 0.034(2) 0.0051(16) 0.0171(16) 0.0023(15)
    N1 0.042(2) 0.053(2) 0.041(2) 0.0010(19) 0.0237(18) -0.0032(18)
    C14 0.032(2) 0.052(3) 0.037(3) 0.001(2) 0.016(2) 0.007(2)
    C6 0.034(2) 0.034(2) 0.031(2) 0.004(2) 0.0153(19) 0.0018(18)
    O4 0.071(2) 0.069(2) 0.061(2) 0.0061(19) 0.0502(19) -0.0005(17)
    C3 0.031(2) 0.036(2) 0.028(2) 0.0002(19) 0.0128(18) -0.0016(17)
    O2 0.082(2) 0.053(2) 0.093(3) 0.0336(19) 0.061(2) 0.0324(18)
    O3 0.100(3) 0.055(2) 0.077(3) -0.011(2) 0.058(2) 0.0171(18)
    C7 0.030(2) 0.044(3) 0.042(3) 0.001(2) 0.022(2) 0.000(2)
    C10 0.036(2) 0.043(3) 0.035(2) -0.001(2) 0.021(2) 0.0006(19)
    C5 0.037(2) 0.046(3) 0.061(3) 0.003(2) 0.027(2) -0.012(2)
    C13 0.041(2) 0.033(2) 0.043(3) 0.0003(19) 0.024(2) 0.0059(19)
    C4 0.043(3) 0.030(2) 0.052(3) 0.000(2) 0.026(2) -0.0032(19)
    C2 0.060(3) 0.049(3) 0.062(3) 0.019(2) 0.043(3) 0.016(2)
    C12 0.061(3) 0.057(3) 0.084(4) 0.000(3) 0.044(3) 0.019(3)
    C9 0.036(3) 0.079(4) 0.051(3) -0.012(3) 0.010(2) 0.005(3)
    C11 0.055(3) 0.075(4) 0.045(3) 0.007(3) 0.017(2) 0.002(2)
    C1 0.065(3) 0.055(3) 0.058(3) 0.017(3) 0.041(3) 0.023(2)
    C8 0.064(3) 0.065(3) 0.064(3) 0.012(3) 0.045(3) 0.007(3)
_geom_special_details
;
All e.s.d.'s (except the e.s.d. in the dihedral angle between two l.s. planes)
are estimated using the full covariance matrix. The cell e.s.d.'s are taken
into account individually in the estimation of e.s.d.'s in distances, angles
and torsion angles; correlations between e.s.d.'s in cell parameters are only
used when they are defined by crystal symmetry. An approximate (isotropic)
treatment of cell e.s.d.'s is used for estimating e.s.d.'s involving l.s.
planes.
;
loop_
    _geom_bond_atom_site_label_1
    _geom_bond_atom_site_label_2
    _geom_bond_site_symmetry_2
    _geom_bond_distance
    _geom_bond_publ_flag
    Cl1 C13 . 1.793(4) ?
    Cl2 C13 . 1.754(4) ?
    Cl3 C13 . 1.760(4) ?
    N3 O2 . 1.271(4) ?
    N3 C6 . 1.349(5) ?
    N3 C10 . 1.517(5) ?
    O1 N2 . 1.272(4) ?
    N2 C6 . 1.349(5) ?
    N2 C7 . 1.508(5) ?
    N1 C5 . 1.324(5) ?
    N1 C1 . 1.331(5) ?
    C14 O3 . 1.202(5) ?
    C14 O4 . 1.249(5) ?
    C14 C13 . 1.568(5) ?
    C6 C3 . 1.467(5) ?
    O4 H4B . 0.8200 ?
    C3 C4 . 1.385(5) ?
    C3 C2 . 1.387(5) ?
    C7 C8 . 1.516(5) ?
    C7 C9 . 1.525(6) ?
    C7 C10 . 1.535(6) ?
    C10 C12 . 1.512(6) ?
    C10 C11 . 1.528(6) ?
    C5 C4 . 1.375(5) ?
    C5 H5A . 0.9300 ?
    C4 H4A . 0.9300 ?
    C2 C1 . 1.381(5) ?
    C2 H2A . 0.9300 ?
    C12 H12A . 0.9600 ?
    C12 H12B . 0.9600 ?
    C12 H12C . 0.9600 ?
    C9 H9A . 0.9600 ?
    C9 H9B . 0.9600 ?
    C9 H9C . 0.9600 ?
    C11 H11A . 0.9600 ?
    C11 H11B . 0.9600 ?
    C11 H11C . 0.9600 ?
    C1 H1B . 0.9300 ?
    C8 H8A . 0.9600 ?
    C8 H8B . 0.9600 ?
    C8 H8C . 0.9600 ?
loop_
    _geom_angle_atom_site_label_1
    _geom_angle_atom_site_label_2
    _geom_angle_atom_site_label_3
    _geom_angle_site_symmetry_1
    _geom_angle_site_symmetry_3
    _geom_angle
    _geom_angle_publ_flag
    O2 N3 C6 . . 127.0(3) ?
    O2 N3 C10 . . 121.2(3) ?
    C6 N3 C10 . . 111.4(3) ?
    O1 N2 C6 . . 126.8(3) ?
    O1 N2 C7 . . 121.3(3) ?
    C6 N2 C7 . . 111.3(3) ?
    C5 N1 C1 . . 119.5(3) ?
    O3 C14 O4 . . 129.9(4) ?
    O3 C14 C13 . . 118.1(4) ?
    O4 C14 C13 . . 111.9(4) ?
    N3 C6 N2 . . 108.6(3) ?
    N3 C6 C3 . . 125.7(3) ?
    N2 C6 C3 . . 125.7(3) ?
    C14 O4 H4B . . 109.5 ?
    C4 C3 C2 . . 117.9(4) ?
    C4 C3 C6 . . 121.3(3) ?
    C2 C3 C6 . . 120.8(3) ?
    N2 C7 C8 . . 109.4(3) ?
    N2 C7 C9 . . 105.3(3) ?
    C8 C7 C9 . . 110.4(4) ?
    N2 C7 C10 . . 101.0(3) ?
    C8 C7 C10 . . 115.6(3) ?
    C9 C7 C10 . . 114.0(3) ?
    C12 C10 N3 . . 109.8(3) ?
    C12 C10 C11 . . 110.4(4) ?
    N3 C10 C11 . . 105.4(3) ?
    C12 C10 C7 . . 115.4(3) ?
    N3 C10 C7 . . 100.2(3) ?
    C11 C10 C7 . . 114.5(3) ?
    N1 C5 C4 . . 122.4(4) ?
    N1 C5 H5A . . 118.8 ?
    C4 C5 H5A . . 118.8 ?
    C14 C13 Cl2 . . 112.6(3) ?
    C14 C13 Cl3 . . 111.1(3) ?
    Cl2 C13 Cl3 . . 108.5(2) ?
    C14 C13 Cl1 . . 106.8(3) ?
    Cl2 C13 Cl1 . . 108.7(2) ?
    Cl3 C13 Cl1 . . 109.1(2) ?
    C5 C4 C3 . . 119.1(4) ?
    C5 C4 H4A . . 120.4 ?
    C3 C4 H4A . . 120.4 ?
    C1 C2 C3 . . 119.6(4) ?
    C1 C2 H2A . . 120.2 ?
    C3 C2 H2A . . 120.2 ?
    C10 C12 H12A . . 109.5 ?
    C10 C12 H12B . . 109.5 ?
    H12A C12 H12B . . 109.5 ?
    C10 C12 H12C . . 109.5 ?
    H12A C12 H12C . . 109.5 ?
    H12B C12 H12C . . 109.5 ?
    C7 C9 H9A . . 109.5 ?
    C7 C9 H9B . . 109.5 ?
    H9A C9 H9B . . 109.5 ?
    C7 C9 H9C . . 109.5 ?
    H9A C9 H9C . . 109.5 ?
    H9B C9 H9C . . 109.5 ?
    C10 C11 H11A . . 109.5 ?
    C10 C11 H11B . . 109.5 ?
    H11A C11 H11B . . 109.5 ?
    C10 C11 H11C . . 109.5 ?
    H11A C11 H11C . . 109.5 ?
    H11B C11 H11C . . 109.5 ?
    N1 C1 C2 . . 121.4(4) ?
    N1 C1 H1B . . 119.3 ?
    C2 C1 H1B . . 119.3 ?
    C7 C8 H8A . . 109.5 ?
    C7 C8 H8B . . 109.5 ?
    H8A C8 H8B . . 109.5 ?
    C7 C8 H8C . . 109.5 ?
    H8A C8 H8C . . 109.5 ?
    H8B C8 H8C . . 109.5 ?
loop_
    _geom_torsion_atom_site_label_1
    _geom_torsion_atom_site_label_2
    _geom_torsion_atom_site_label_3
    _geom_torsion_atom_site_label_4
    _geom_torsion_site_symmetry_1
    _geom_torsion_site_symmetry_2
    _geom_torsion_site_symmetry_3
    _geom_torsion_site_symmetry_4
    _geom_torsion
    _geom_torsion_publ_flag
    O2 N3 C6 N2 . . . . 177.0(4) ?
    C10 N3 C6 N2 . . . . -9.8(4) ?
    O2 N3 C6 C3 . . . . -1.2(7) ?
    C10 N3 C6 C3 . . . . 172.0(3) ?
    O1 N2 C6 N3 . . . . 179.8(3) ?
    C7 N2 C6 N3 . . . . -9.0(4) ?
    O1 N2 C6 C3 . . . . -2.0(6) ?
    C7 N2 C6 C3 . . . . 169.3(4) ?
    N3 C6 C3 C4 . . . . 13.2(6) ?
    N2 C6 C3 C4 . . . . -164.8(4) ?
    N3 C6 C3 C2 . . . . -166.9(4) ?
    N2 C6 C3 C2 . . . . 15.1(6) ?
    O1 N2 C7 C8 . . . . -43.0(5) ?
    C6 N2 C7 C8 . . . . 145.2(3) ?
    O1 N2 C7 C9 . . . . 75.8(4) ?
    C6 N2 C7 C9 . . . . -96.0(4) ?
    O1 N2 C7 C10 . . . . -165.3(3) ?
    C6 N2 C7 C10 . . . . 22.9(4) ?
    O2 N3 C10 C12 . . . . -41.2(5) ?
    C6 N3 C10 C12 . . . . 145.1(4) ?
    O2 N3 C10 C11 . . . . 77.7(4) ?
    C6 N3 C10 C11 . . . . -95.9(4) ?
    O2 N3 C10 C7 . . . . -163.1(4) ?
    C6 N3 C10 C7 . . . . 23.2(4) ?
    N2 C7 C10 C12 . . . . -143.3(3) ?
    C8 C7 C10 C12 . . . . 98.8(4) ?
    C9 C7 C10 C12 . . . . -30.8(5) ?
    N2 C7 C10 N3 . . . . -25.4(3) ?
    C8 C7 C10 N3 . . . . -143.4(3) ?
    C9 C7 C10 N3 . . . . 87.0(4) ?
    N2 C7 C10 C11 . . . . 86.8(4) ?
    C8 C7 C10 C11 . . . . -31.1(5) ?
    C9 C7 C10 C11 . . . . -160.7(4) ?
    C1 N1 C5 C4 . . . . -0.3(6) ?
    O3 C14 C13 Cl2 . . . . -18.8(5) ?
    O4 C14 C13 Cl2 . . . . 163.2(3) ?
    O3 C14 C13 Cl3 . . . . -140.6(4) ?
    O4 C14 C13 Cl3 . . . . 41.3(4) ?
    O3 C14 C13 Cl1 . . . . 100.5(4) ?
    O4 C14 C13 Cl1 . . . . -77.5(4) ?
    N1 C5 C4 C3 . . . . 2.2(6) ?
    C2 C3 C4 C5 . . . . -2.6(6) ?
    C6 C3 C4 C5 . . . . 177.3(4) ?
    C4 C3 C2 C1 . . . . 1.2(6) ?
    C6 C3 C2 C1 . . . . -178.7(4) ?
    C5 N1 C1 C2 . . . . -1.1(7) ?
    C3 C2 C1 N1 . . . . 0.7(7) ?
loop_
    _geom_hbond_atom_site_label_D
    _geom_hbond_atom_site_label_H
    _geom_hbond_atom_site_label_A
    _geom_hbond_site_symmetry_A
    _geom_hbond_distance_DH
    _geom_hbond_distance_HA
    _geom_hbond_distance_DA
    _geom_hbond_angle_DHA
    O4 H4B N1 3_755 0.82 1.75 2.567(7) 173
data_global
_journal_date_recd_electronic     2008-05-09
_journal_date_accepted     2008-05-28
_journal_name_full     'Acta Crystallographica, Section E'
_journal_year     2008
_journal_volume     64
_journal_issue      7
_journal_page_first     o1197
_journal_page_last     o1197
_journal_paper_category     QO
_journal_coeditor_code     RZ2217
_publ_contact_author_name     'Bai-Wang Sun'
_publ_contact_author_address
;
Ordered Matter Science Research Center
College of Chemistry and Chemical Engineering
Southeast University
Nanjing 210096
People's Republic of China
;
_publ_contact_author_email     chmsunbw@seu.edu.cn
_publ_contact_author_fax     '86-25-52090614'
_publ_contact_author_phone     '86-25-52090614'
_publ_section_title
;
4,4,5,5-Tetramethyl-2-(4-pyridyl)imidazolidin-1-oxyl-3-oxide trichloroacetic
acid solvate
;
loop_
    _publ_author_name
    _publ_author_address
    'Chen, Hong-Xian'
;
Department of Chemistry
Key Laboratory of Medicinal Chemistry for Natural Resources
Ministry of Education
Yunnan University
Kunming 650091
People's Republic of China
;
    'Li, Zhong-Shu'
;
Ordered Matter Science Research Center
College of Chemistry and Chemical Engineering
Southeast University
Nanjing 210096
People's Republic of China
;
    'Sun, Bai-Wang'
;
Ordered Matter Science Research Center
College of Chemistry and Chemical Engineering
Southeast University
Nanjing 210096
People's Republic of China
;
