# Supplementary material for: 4,4,5,5-Tetra­methyl-2-(4-pyridyl)­imidazolidin-1-oxyl-3-oxide trichloroacetic acid solvate
Source: Acta Crystallogr Sect E Struct Rep Online. 2008 Jun 7;64(Pt 7):o1197. doi: 10.1107/S1600536808016085 (PMC2961723; doi:10.1107/S1600536808016085)
Supplement: Supplementary file 2 [file e-64-o1197-Isup2.hkl]

# 
# h,k,l, Fc-squared, Fo-squared, sigma(Fo-squared) and status flag 
# 
data_I
_shelx_title ' 1 in P2(1)/c' 
_shelx_refln_list_code          4 
_shelx_F_calc_maximum      206.34 
_exptl_crystal_F_000       820.00 
_reflns_d_resolution_high  0.8409 
 
loop_ 
 _symmetry_equiv_pos_as_xyz 
 'x, y, z' 
 '-x, y+1/2, -z+1/2' 
 '-x, -y, -z' 
 'x, -y-1/2, z-1/2' 
 
_cell_length_a    10.0029 
_cell_length_b    21.0361 
_cell_length_c     9.2796 
_cell_angle_alpha  90.000 
_cell_angle_beta  115.329 
_cell_angle_gamma  90.000 
 
_shelx_F_squared_multiplier     1.000 
 
loop_ 
 _refln_index_h 
 _refln_index_k 
 _refln_index_l 
 _refln_F_squared_calc 
 _refln_F_squared_meas 
 _refln_F_squared_sigma 
 _refln_observed_status 
   2   0   0     7147.53     6673.40    326.69 o 
   3   0   0    16777.05    16225.68    349.02 o 
   4   0   0     6960.88     7039.89    189.99 o 
   5   0   0     2537.18     2568.03     97.07 o 
   6   0   0      284.49      292.27     30.16 o 
   7   0   0      360.14      356.33     39.98 o 
   8   0   0        0.25       16.59     27.38 o 
   9   0   0        0.12       41.85     29.05 o 
  10   0   0      412.47      558.02     85.96 o 
   1   1   0       18.27       19.29      3.39 o 
   2   1   0      862.66      902.67     16.93 o 
   3   1   0       13.81       13.95      6.76 o 
   4   1   0     1065.40     1006.47     29.47 o 
   5   1   0     2300.68     2461.47     64.20 o 
   6   1   0        2.08       14.33     15.69 o 
   7   1   0      402.53      374.30     27.05 o 
   8   1   0       69.16       73.30     21.55 o 
   9   1   0       29.93       24.85     20.93 o 
  10   1   0      306.78      288.23     46.77 o 
   1   2   0      347.01      312.84      7.63 o 
   2   2   0      465.36      440.23     12.84 o 
   3   2   0       50.01       46.75      6.78 o 
   4   2   0      766.98      746.04     32.21 o 
   5   2   0      196.05      182.62     17.83 o 
   6   2   0      262.59      268.96     19.90 o 
   7   2   0      473.30      507.25     32.23 o 
   8   2   0      110.88      138.96     20.18 o 
   9   2   0      184.60      230.69     32.55 o 
  10   2   0       12.18       43.49     31.52 o 
   1   3   0      557.09      591.17     17.62 o 
   2   3   0     2562.57     2460.16     50.81 o 
   3   3   0     3246.54     3363.21     59.01 o 
   4   3   0       72.81       78.19     14.37 o 
   5   3   0      119.58      130.12     11.89 o 
   6   3   0      807.53      721.44     37.96 o 
   7   3   0      611.16      565.92     31.48 o 
   8   3   0      117.96      104.59     22.85 o 
   9   3   0      130.15      163.81     30.14 o 
  10   3   0      150.48      128.04     35.60 o 
   0   4   0    42574.42    37565.52    495.98 o 
   1   4   0      127.46      152.28      9.61 o 
   2   4   0      606.60      627.69     23.45 o 
   3   4   0      112.68      124.57     10.95 o 
   4   4   0     2708.12     2714.93     57.23 o 
   5   4   0       51.92       83.26     14.71 o 
   6   4   0       74.92       99.69     17.47 o 
   7   4   0      183.07      176.04     18.80 o 
   8   4   0      132.07      145.05     19.74 o 
   9   4   0        7.29       32.83     20.96 o 
  10   4   0      153.53       73.49     51.19 o 
   1   5   0       13.04       20.89      4.35 o 
   2   5   0     2553.50     2819.43     97.70 o 
   3   5   0     3512.28     3599.82     57.87 o 
   4   5   0     3639.85     3866.39     76.32 o 
   5   5   0       70.78       82.10     14.17 o 
   6   5   0      242.88      211.99     15.68 o 
   7   5   0       98.18      102.59     16.27 o 
   8   5   0      144.67      149.38     20.87 o 
   9   5   0      297.78      280.77     53.41 o 
  10   5   0       82.09       71.98     37.64 o 
   0   6   0     1570.29     1610.10     45.69 o 
   1   6   0       74.25       60.63      6.04 o 
   2   6   0        4.16        9.28      6.06 o 
   3   6   0     3360.83     3532.94    134.06 o 
   4   6   0       52.91       53.44     10.82 o 
   5   6   0       47.54       63.72     17.55 o 
   6   6   0      726.37      646.52     31.28 o 
   7   6   0       13.33       12.85     11.56 o 
   8   6   0      210.68      207.53     24.68 o 
   9   6   0       27.39       73.78     66.24 o 
  10   6   0        2.20       45.28     74.95 o 
   1   7   0     1430.53     1424.11     44.24 o 
   2   7   0      117.78      126.03     10.74 o 
   3   7   0     5941.58     5765.30    216.27 o 
   4   7   0       46.79       48.94      7.20 o 
   5   7   0      317.27      292.35     14.25 o 
   6   7   0      197.48      189.08     16.97 o 
   7   7   0      997.60      988.31     46.55 o 
   8   7   0        4.22       45.04     25.98 o 
   9   7   0      145.42      142.93     37.58 o 
  10   7   0       88.37       64.78     57.98 o 
   0   8   0     2050.58     2144.30     66.23 o 
   1   8   0     6738.55     7406.83    133.63 o 
   2   8   0     6096.46     5698.57    120.90 o 
   3   8   0     1934.13     1963.39     81.89 o 
   4   8   0      903.64      955.96     32.98 o 
   5   8   0       52.59       38.04     11.29 o 
   6   8   0      449.90      410.16     41.02 o 
   7   8   0        2.05       14.81     26.25 o 
   8   8   0      102.51      118.51     31.15 o 
   9   8   0       16.07        0.00     20.65 o 
  10   8   0       21.19       22.65     32.38 o 
   1   9   0      281.66      316.39     17.59 o 
   2   9   0        3.12       39.53     10.31 o 
   3   9   0      422.22      403.65     20.30 o 
   4   9   0        9.00       30.10     15.03 o 
   5   9   0       21.91       23.50     14.62 o 
   6   9   0        1.47       60.46     33.22 o 
   7   9   0       41.44       56.75     25.55 o 
   8   9   0       50.41        9.50     24.34 o 
   9   9   0       20.73       45.55     35.40 o 
  10   9   0       13.91        0.00     27.42 o 
   0  10   0      603.06      594.42     32.79 o 
   1  10   0     1504.13     1610.50     42.57 o 
   2  10   0       95.91       77.58     14.29 o 
   3  10   0       79.21       96.99     15.91 o 
   4  10   0       68.49      122.15     18.82 o 
   5  10   0      256.46      232.94     21.40 o 
   6  10   0      294.70      258.75     34.85 o 
   7  10   0      217.44      242.01     37.79 o 
   8  10   0       68.84      163.55     37.28 o 
   9  10   0      256.58      205.37     43.98 o 
   1  11   0     2158.78     2132.16     56.56 o 
   2  11   0       64.48       90.26     14.59 o 
   3  11   0        1.21       17.60     11.86 o 
   4  11   0      457.26      425.59     28.94 o 
   5  11   0     1441.21     1282.51     81.29 o 
   6  11   0      245.88      248.26     37.96 o 
   7  11   0      415.64      380.55     42.34 o 
   8  11   0      257.72      387.18     51.01 o 
   9  11   0       22.01        7.77     36.50 o 
   0  12   0     2921.88     2979.75    108.25 o 
   1  12   0       53.75       56.13     18.94 o 
   2  12   0      190.19      171.23     16.08 o 
   3  12   0     1389.22     1494.85     54.32 o 
   4  12   0      166.26      180.97     31.27 o 
   5  12   0       16.63       20.20     18.53 o 
   6  12   0      462.03      508.04     51.02 o 
   7  12   0       22.12       30.20     49.22 o 
   8  12   0       29.93      107.74     68.56 o 
   9  12   0        5.89       10.05     26.40 o 
   1  13   0       79.75       92.83     11.56 o 
   2  13   0     1018.18     1005.84     29.64 o 
   3  13   0       34.26       42.48     14.07 o 
   4  13   0      122.09      149.41     20.98 o 
   5  13   0       41.42       68.49     29.70 o 
   6  13   0      134.87      145.10     32.18 o 
   7  13   0       10.17        0.00     25.30 o 
   8  13   0       77.95       41.99     29.47 o 
   9  13   0       39.65       90.86     37.35 o 
   0  14   0        3.43        0.00     16.68 o 
   1  14   0      912.94      911.70     35.82 o 
   2  14   0     1264.09     1196.44     54.54 o 
   3  14   0      676.34      703.61     38.94 o 
   4  14   0      145.62      126.72     27.46 o 
   5  14   0       17.51       73.53     27.93 o 
   6  14   0      451.93      488.12     52.06 o 
   7  14   0        3.79       72.43     61.04 o 
   8  14   0        0.63        0.00     27.58 o 
   1  15   0      119.48      129.85     15.17 o 
   2  15   0      105.62      130.95     26.10 o 
   3  15   0      239.87      239.26     29.23 o 
   4  15   0     1080.11      968.39     47.82 o 
   5  15   0        0.56        0.00     25.04 o 
   6  15   0      165.38      112.69     33.64 o 
   7  15   0       46.93       46.15     31.72 o 
   8  15   0      123.02      136.23     41.04 o 
   0  16   0      960.71      888.92     56.91 o 
   1  16   0     1163.99     1115.91     44.25 o 
   2  16   0       53.57       52.01     20.57 o 
   3  16   0     1147.68     1070.67     54.52 o 
   4  16   0      322.52      296.33     26.66 o 
   5  16   0        7.59        7.29     25.02 o 
   6  16   0        7.83       37.56     37.36 o 
   7  16   0        3.06        0.00     30.95 o 
   8  16   0        0.01        1.47     45.98 o 
   1  17   0      102.61      120.33     18.21 o 
   2  17   0      556.65      529.34     38.55 o 
   3  17   0        3.51        0.00     12.94 o 
   4  17   0      115.97      134.07     20.30 o 
   5  17   0        0.94       42.70     31.07 o 
   6  17   0        8.42       41.71     28.87 o 
   7  17   0       48.09       27.80     32.91 o 
   0  18   0      343.50      250.36     37.78 o 
   1  18   0      569.25      541.48     32.87 o 
   2  18   0     1959.76     1996.15     91.88 o 
   3  18   0       41.45       68.15     20.38 o 
   4  18   0        0.08       73.89     36.25 o 
   5  18   0        4.70        8.27     26.24 o 
   6  18   0       80.65       40.17     27.88 o 
   7  18   0       28.70       16.57     31.40 o 
   1  19   0      177.86      200.77     32.14 o 
   2  19   0       14.14       40.68     25.07 o 
   3  19   0      432.17      469.65     39.37 o 
   4  19   0        0.27       29.24     27.55 o 
   5  19   0       22.60       43.46     30.56 o 
   6  19   0       34.04       25.49     27.66 o 
   0  20   0       73.41       77.42     62.79 o 
   1  20   0      830.04      847.06     74.59 o 
   2  20   0        8.20       34.98     24.11 o 
   3  20   0        0.33        9.86     19.28 o 
   4  20   0       13.71        0.00     25.14 o 
   5  20   0        7.61       89.44     69.08 o 
   6  20   0       39.17       21.44     31.24 o 
   1  21   0       14.68        8.66     27.70 o 
   2  21   0       20.06       12.95     23.17 o 
   3  21   0       12.07        0.35     16.05 o 
   4  21   0       69.06       70.31     32.38 o 
   5  21   0       46.10       65.10     36.10 o 
   0  22   0      536.08      613.87     82.84 o 
   1  22   0       90.47      154.84     58.81 o 
   2  22   0       10.56       54.84     39.42 o 
   3  22   0       60.44       95.34     61.66 o 
   4  22   0      105.03      154.22     46.09 o 
   5  22   0        1.90        0.00     31.56 o 
   1  23   0        6.05        0.00     41.89 o 
   2  23   0        6.10        4.23     19.97 o 
   3  23   0        0.02        2.19     25.74 o 
   4  23   0        0.45        0.00     24.50 o 
   0  24   0        1.39        6.73     35.20 o 
   1  24   0      201.39      199.52     42.87 o 
   2  24   0        4.48        0.00     29.82 o 
   3  24   0      144.43       85.98     36.49 o 
 -11   1   1      232.77      194.32     59.89 o 
 -10   1   1        7.68       39.96     24.95 o 
  -9   1   1       75.74      114.97     21.95 o 
  -8   1   1       17.13       11.72     14.83 o 
  -7   1   1      216.08      197.87     20.85 o 
  -6   1   1        5.50       77.13     33.16 o 
  -5   1   1        0.59        5.99     13.58 o 
  -4   1   1      827.76      983.29     35.71 o 
  -3   1   1      301.27      305.48     12.87 o 
  -2   1   1    15788.14    15100.07    351.92 o 
  -1   1   1      616.98      537.77     16.49 o 
   0   1   1     1010.71      850.43     27.18 o 
   1   1   1     6651.32     6324.91    195.42 o 
   2   1   1     4991.85     5188.40     83.08 o 
   3   1   1     6786.93     7428.75    235.47 o 
   4   1   1     1356.67     1418.69     59.58 o 
   5   1   1       72.44       64.05     12.24 o 
   6   1   1      186.13      203.44     21.51 o 
   7   1   1       61.59       97.46     19.94 o 
   8   1   1       42.57       77.55     24.97 o 
   9   1   1       47.90       57.32     29.65 o 
  10   1   1       88.14      116.93     35.43 o 
 -11   2   1        1.32        0.00     28.37 o 
 -10   2   1      261.29      305.90     46.25 o 
  -9   2   1      446.07      397.93     33.71 o 
  -8   2   1      524.94      497.32     32.47 o 
  -7   2   1      403.29      454.87     27.57 o 
  -6   2   1     1537.41     1547.90     49.21 o 
  -5   2   1       64.44       83.44     10.73 o 
  -4   2   1     1485.40     1497.73     34.87 o 
  -3   2   1     1586.45     1727.41     64.00 o 
  -2   2   1     1108.64     1042.02     32.05 o 
  -1   2   1    11335.28     9861.17    160.14 o 
   0   2   1        7.38        7.01      1.78 o 
   1   2   1    38471.39    38495.26    407.98 o 
   2   2   1    13851.41    14430.82    212.45 o 
   3   2   1     8443.34     8646.80    195.06 o 
   4   2   1     4522.05     4681.90    104.40 o 
   5   2   1      178.90      182.32     16.61 o 
   6   2   1       28.44       38.73     23.46 o 
   7   2   1     1042.73      896.42     61.85 o 
   8   2   1       24.15        0.00     14.54 o 
   9   2   1       94.01      104.34     24.91 o 
  10   2   1        4.13        0.00     21.33 o 
 -11   3   1      497.90      562.01    132.07 o 
 -10   3   1      174.27      173.99     34.52 o 
  -9   3   1       47.28       89.10     32.52 o 
  -8   3   1       78.62       94.20     17.46 o 
  -7   3   1      559.95      526.94     28.33 o 
  -6   3   1     2012.16     1981.38     56.55 o 
  -5   3   1      392.05      400.61     39.53 o 
  -4   3   1      969.44      943.83     23.63 o 
  -3   3   1      229.85      292.17     15.78 o 
  -2   3   1     2919.37     2767.91     62.86 o 
  -1   3   1      262.23      220.50     10.46 o 
   0   3   1     2170.87     2094.79     63.37 o 
   1   3   1    19424.70    20582.49    353.39 o 
   2   3   1     2609.33     2701.33     47.97 o 
   3   3   1      579.63      589.97     25.55 o 
   4   3   1      861.41      749.97     28.32 o 
   5   3   1     1107.13     1103.94     38.62 o 
   6   3   1      153.48      119.32     15.62 o 
   7   3   1      219.39      209.24     22.63 o 
   8   3   1      405.73      399.26     34.60 o 
   9   3   1       11.78       19.58     19.43 o 
  10   3   1        8.60       30.92     36.17 o 
 -11   4   1       27.11       98.93     54.81 o 
 -10   4   1       57.38       28.86     24.35 o 
  -9   4   1        6.12       24.36     20.77 o 
  -8   4   1      935.11      958.46     55.20 o 
  -7   4   1      320.15      302.44     21.36 o 
  -6   4   1      490.21      469.22     22.48 o 
  -5   4   1     2674.29     2747.76     61.51 o 
  -4   4   1     2287.05     2331.79     73.76 o 
  -3   4   1     1095.35     1072.78     29.81 o 
  -2   4   1      515.14      476.01     15.12 o 
  -1   4   1        4.82       20.84      9.23 o 
   0   4   1      865.50      946.72     20.27 o 
   1   4   1     2848.63     2939.78     44.24 o 
   2   4   1    10225.60    10625.22    237.26 o 
   3   4   1     1460.51     1560.29     38.20 o 
   4   4   1       91.84      118.52     11.87 o 
   5   4   1      228.00      228.24     17.91 o 
   6   4   1      143.69      148.14     16.91 o 
   7   4   1       77.08      119.32     19.90 o 
   8   4   1       67.34      114.47     21.01 o 
   9   4   1        4.66       16.26     20.83 o 
  10   4   1       55.23       68.84     78.48 o 
 -10   5   1      110.54       82.97     36.07 o 
  -9   5   1      190.63      230.73     31.68 o 
  -8   5   1      268.04      314.46     33.08 o 
  -7   5   1       40.67       78.24     12.65 o 
  -6   5   1        3.06        0.00      8.05 o 
  -5   5   1      150.52      139.33     14.45 o 
  -4   5   1       17.65       20.51      8.36 o 
  -3   5   1     3102.87     2788.51     58.23 o 
  -2   5   1        8.26       16.45      6.30 o 
  -1   5   1        1.08       21.54      9.86 o 
   0   5   1     7638.38     7859.60    111.65 o 
   1   5   1      812.38      720.64     23.38 o 
   2   5   1      683.28      763.84     18.38 o 
   3   5   1     1281.84     1431.27     34.87 o 
   4   5   1        0.05       19.08      9.40 o 
   5   5   1      219.62      238.69     18.42 o 
   6   5   1      847.17      745.44     32.93 o 
   7   5   1      293.67      283.81     24.12 o 
   8   5   1        7.79        2.76     12.65 o 
   9   5   1      104.97      112.83     76.77 o 
  10   5   1       33.02        1.19     30.91 o 
 -10   6   1        7.47        0.00     27.93 o 
  -9   6   1       78.08       70.59     21.87 o 
  -8   6   1      292.34      298.79     28.87 o 
  -7   6   1       47.20      106.24     27.30 o 
  -6   6   1      804.07      689.16     23.10 o 
  -5   6   1     1129.67     1156.61     59.78 o 
  -4   6   1     1825.16     1927.91     58.23 o 
  -3   6   1       16.64       18.78      6.30 o 
  -2   6   1     2045.25     2102.58     36.59 o 
  -1   6   1       52.48       85.84     12.24 o 
   0   6   1      396.57      310.37     12.73 o 
   1   6   1     7872.54     7994.98    117.69 o 
   2   6   1     1707.69     1701.42     34.23 o 
   3   6   1       19.42       29.04     16.21 o 
   4   6   1       94.27       71.37     10.91 o 
   5   6   1     2799.68     2835.66     74.22 o 
   6   6   1      552.27      493.72     27.69 o 
   7   6   1      621.34      569.04     39.02 o 
   8   6   1        0.29       19.51     20.48 o 
   9   6   1        9.68        0.00     33.49 o 
 -10   7   1       64.50      109.19     48.37 o 
  -9   7   1       24.35       86.73     37.77 o 
  -8   7   1       44.91       50.61     37.79 o 
  -7   7   1       22.33       46.53     17.49 o 
  -6   7   1      613.56      597.25     31.08 o 
  -5   7   1        3.98       18.61     15.11 o 
  -4   7   1       81.61       91.06      8.30 o 
  -3   7   1     2149.40     2059.76     34.22 o 
  -2   7   1       93.50       60.86      8.05 o 
  -1   7   1     2028.95     1993.90     40.13 o 
   0   7   1     5736.25     5583.00     95.50 o 
   1   7   1     1570.51     1604.25     32.69 o 
   2   7   1      319.91      262.69     19.17 o 
   3   7   1     2685.78     2702.38     79.86 o 
   4   7   1       33.75       36.27     15.04 o 
   5   7   1      342.67      324.30     22.04 o 
   6   7   1        0.01        4.79     14.38 o 
   7   7   1       93.24      110.77     15.48 o 
   8   7   1       23.16       19.84     32.84 o 
   9   7   1        0.08       42.17     31.96 o 
 -10   8   1       56.11      114.22     42.85 o 
  -9   8   1        1.52        0.00     28.17 o 
  -8   8   1       94.47      173.92     37.16 o 
  -7   8   1       74.66       82.64     18.17 o 
  -6   8   1     1670.10     1532.96    111.56 o 
  -5   8   1        0.05       11.05     17.78 o 
  -4   8   1     1215.21     1112.09     49.29 o 
  -3   8   1     2130.73     2362.04     54.37 o 
  -2   8   1      597.26      569.14     17.74 o 
  -1   8   1      806.35      753.09     23.45 o 
   0   8   1     3233.26     3236.58     85.66 o 
   1   8   1      213.23      208.35     14.30 o 
   2   8   1       61.64       95.49     12.47 o 
   3   8   1     1643.57     1531.43     48.38 o 
   4   8   1      284.97      254.42     17.83 o 
   5   8   1      175.80      174.76     26.78 o 
   6   8   1      288.00      255.05     21.96 o 
   7   8   1       22.17       21.21     18.97 o 
   8   8   1       46.59        0.18     28.18 o 
   9   8   1      156.44      115.73     57.23 o 
 -10   9   1        7.08       16.12     29.67 o 
  -9   9   1        2.25       23.56     31.14 o 
  -8   9   1        5.87       53.12     44.62 o 
  -7   9   1      825.84      907.87     67.94 o 
  -6   9   1      372.64      357.02     38.91 o 
  -5   9   1      128.62      154.53     24.09 o 
  -4   9   1      974.89      864.09     24.87 o 
  -3   9   1       52.05       26.38     12.45 o 
  -2   9   1     1254.32     1316.33     31.99 o 
  -1   9   1      176.20      196.85     13.15 o 
   0   9   1      744.15      666.78     28.55 o 
   1   9   1     3058.00     3108.95     67.95 o 
   2   9   1      405.09      440.74     29.30 o 
   3   9   1       82.58      101.57     14.59 o 
   4   9   1     2764.16     2669.86     82.51 o 
   5   9   1      129.38      113.60     16.68 o 
   6   9   1        6.69        0.00     21.68 o 
   7   9   1      126.60      188.21     33.32 o 
   8   9   1       37.92        0.62     32.19 o 
   9   9   1        9.92       11.18     30.55 o 
 -10  10   1       62.77       43.27     34.97 o 
  -9  10   1       39.49       44.81     34.22 o 
  -8  10   1        0.35       16.90     82.82 o 
  -7  10   1       55.26      106.25     62.93 o 
  -6  10   1      966.30      997.09     67.41 o 
  -5  10   1      231.58      274.42     31.10 o 
  -4  10   1     1393.11     1387.70     44.55 o 
  -3  10   1     1845.71     1910.19     53.01 o 
  -2  10   1     1528.09     1551.17     39.26 o 
  -1  10   1      463.48      549.12     21.55 o 
   0  10   1       58.39       56.24     14.34 o 
   1  10   1     1012.90      949.55     29.11 o 
   2  10   1      524.70      498.24     26.48 o 
   3  10   1        2.20       14.49     11.69 o 
   4  10   1       76.79      112.55     15.14 o 
   5  10   1      797.84      711.12     37.21 o 
   6  10   1       64.10       61.05     30.51 o 
   7  10   1       11.25       78.03     27.92 o 
   8  10   1       50.21       80.87     38.98 o 
   9  10   1      183.66      273.68     51.19 o 
 -10  11   1        6.22        0.00     31.11 o 
  -9  11   1       20.47       49.29     55.63 o 
  -8  11   1        6.60       26.89     23.99 o 
  -7  11   1      245.07      290.94     40.24 o 
  -6  11   1      101.63      116.81     30.87 o 
  -5  11   1       68.87       89.84     25.51 o 
  -4  11   1       85.06       87.92     15.55 o 
  -3  11   1      703.69      722.17     29.72 o 
  -2  11   1        4.04       19.36     14.28 o 
  -1  11   1        0.09       23.62     18.97 o 
   0  11   1      345.95      360.87     28.06 o 
   1  11   1        0.40       29.68     12.31 o 
   2  11   1        0.18       16.53     16.27 o 
   3  11   1        8.92       29.26     11.46 o 
   4  11   1      585.16      597.62     34.48 o 
   5  11   1       82.74       77.79     15.94 o 
   6  11   1      164.45      120.63     16.25 o 
   7  11   1       73.87       97.35     34.53 o 
   8  11   1       49.59        0.00     26.15 o 
   9  11   1        2.57        0.00     30.70 o 
  -9  12   1      121.93      122.95     38.71 o 
  -8  12   1        4.27        0.00     30.20 o 
  -7  12   1      710.05      668.34     61.13 o 
  -6  12   1     1446.38     1372.44     84.12 o 
  -5  12   1      280.45      318.17     34.99 o 
  -4  12   1       55.72       38.49     27.39 o 
  -3  12   1      889.98      912.53     36.72 o 
  -2  12   1     3707.72     3942.24     92.23 o 
  -1  12   1      121.59      139.12     14.27 o 
   0  12   1       44.41       34.28     14.07 o 
   1  12   1       28.66       67.42     15.56 o 
   2  12   1      110.26      115.04     16.52 o 
   3  12   1      706.90      769.00     37.99 o 
   4  12   1      623.11      566.46     46.76 o 
   5  12   1      436.13      394.99     28.79 o 
   6  12   1       25.72        1.22     15.91 o 
   7  12   1        3.59        0.00     22.21 o 
   8  12   1       11.16        0.00     23.16 o 
  -9  13   1       21.13       44.36     33.35 o 
  -8  13   1      151.47      199.77     43.67 o 
  -7  13   1      109.03      165.50     36.91 o 
  -6  13   1      217.86      274.23     38.97 o 
  -5  13   1      572.45      528.34     47.52 o 
  -4  13   1        0.00        0.00     15.57 o 
  -3  13   1       88.18      103.72     15.08 o 
  -2  13   1      269.95      246.58     39.87 o 
  -1  13   1     1547.17     1561.92     49.67 o 
   0  13   1      612.03      628.74     27.46 o 
   1  13   1       68.20       72.89     20.86 o 
   2  13   1        8.82       17.99     12.39 o 
   3  13   1       53.29       33.67     14.47 o 
   4  13   1      875.55      811.97     44.10 o 
   5  13   1      823.62      768.80     41.71 o 
   6  13   1        0.28       36.21     27.47 o 
   7  13   1      164.03      111.58     34.55 o 
   8  13   1       71.91       60.67     35.55 o 
  -9  14   1       69.21       34.72     36.07 o 
  -8  14   1       18.86       27.87     37.33 o 
  -7  14   1        0.13        0.00     20.31 o 
  -6  14   1     1004.79      993.66     74.21 o 
  -5  14   1        0.80        0.00     18.62 o 
  -4  14   1       82.70       66.26     18.22 o 
  -3  14   1      244.86      242.14     26.43 o 
  -2  14   1      149.86      153.30     15.82 o 
  -1  14   1      189.72      186.26     20.66 o 
   0  14   1     2072.95     2006.30     61.18 o 
   1  14   1      769.64      696.20     31.85 o 
   2  14   1      589.22      576.26     64.55 o 
   3  14   1      243.05      257.98     24.11 o 
   4  14   1     1915.44     1653.61     66.96 o 
   5  14   1        1.14       20.99     14.12 o 
   6  14   1       10.96        0.00     22.95 o 
   7  14   1       43.80       84.72     31.49 o 
   8  14   1        7.68       67.21     51.20 o 
  -9  15   1      140.80       90.58     55.87 o 
  -8  15   1      136.64      115.14     38.83 o 
  -7  15   1       65.00       16.65     35.54 o 
  -6  15   1        6.66       53.50     35.93 o 
  -5  15   1      108.21      109.74     40.47 o 
  -4  15   1      749.40      765.99     38.77 o 
  -3  15   1     1485.46     1459.79     66.59 o 
  -2  15   1      234.58      240.75     18.91 o 
  -1  15   1     1939.93     2026.53     70.23 o 
   0  15   1      892.95      857.15     36.72 o 
   1  15   1     2090.72     2042.76     63.31 o 
   2  15   1      326.84      301.19     38.70 o 
   3  15   1      207.21      160.20     21.67 o 
   4  15   1        0.12        0.00     12.51 o 
   5  15   1        6.78        1.84     27.40 o 
   6  15   1        1.12       15.92     29.22 o 
   7  15   1        2.69        4.05     25.58 o 
   8  15   1        8.54       33.85     30.99 o 
  -8  16   1       53.90       47.79     32.12 o 
  -7  16   1        5.56        4.62     25.85 o 
  -6  16   1       39.19       56.15     29.54 o 
  -5  16   1       56.69       18.35     22.09 o 
  -4  16   1      488.60      493.62     33.43 o 
  -3  16   1       80.57       89.70     32.27 o 
  -2  16   1      342.92      343.39     29.58 o 
  -1  16   1      224.48      249.24     23.05 o 
   0  16   1      720.28      675.58     33.51 o 
   1  16   1      347.46      328.41     23.60 o 
   2  16   1      371.39      368.34     32.46 o 
   3  16   1      623.84      557.99     39.80 o 
   4  16   1       17.66       18.63     14.62 o 
   5  16   1      582.54      554.48     56.52 o 
   6  16   1       15.22        0.17     23.63 o 
   7  16   1       59.45      116.55     40.89 o 
  -8  17   1       33.15       61.87     42.39 o 
  -7  17   1       64.35       56.13     31.64 o 
  -6  17   1        4.95        0.00     19.32 o 
  -5  17   1     1548.13     1381.20     95.04 o 
  -4  17   1      102.37      119.71     38.06 o 
  -3  17   1       84.04       94.61     27.78 o 
  -2  17   1       31.87       44.29     14.49 o 
  -1  17   1     1109.76     1048.76     48.71 o 
   0  17   1       10.94        0.96     11.97 o 
   1  17   1      646.61      647.17     44.73 o 
   2  17   1     1695.13     1617.71     75.62 o 
   3  17   1      280.86      334.34     32.49 o 
   4  17   1       28.53       96.17     39.96 o 
   5  17   1        0.03       30.14     26.86 o 
   6  17   1      364.04      393.22     88.93 o 
   7  17   1       61.35       63.73     34.35 o 
  -7  18   1       72.62       25.11     27.43 o 
  -6  18   1        0.06        0.00     21.78 o 
  -5  18   1      136.89      195.78     37.73 o 
  -4  18   1        1.71       12.92     26.05 o 
  -3  18   1       99.40      123.34     22.44 o 
  -2  18   1        1.50        0.00     16.98 o 
  -1  18   1      219.97      275.42     25.78 o 
   0  18   1        0.04        0.00     12.34 o 
   1  18   1        1.12        0.00     17.55 o 
   2  18   1       38.57       80.38     25.53 o 
   3  18   1      149.44      161.67     26.17 o 
   4  18   1       71.85       47.95     19.39 o 
   5  18   1       69.08      121.53     35.50 o 
   6  18   1       13.47        0.00     23.07 o 
  -7  19   1        0.03        0.00     29.50 o 
  -6  19   1        2.92        0.00     22.73 o 
  -5  19   1        9.72       56.76     31.79 o 
  -4  19   1       90.48       51.27     28.95 o 
  -3  19   1        2.14       42.46     43.70 o 
  -2  19   1       32.72       35.09     28.72 o 
  -1  19   1       24.03       38.63     15.61 o 
   0  19   1       41.48       45.92     16.25 o 
   1  19   1      267.53      265.70     33.43 o 
   2  19   1       41.37       77.96     25.16 o 
   3  19   1      185.83      166.43     28.97 o 
   4  19   1       28.08       52.56     37.23 o 
   5  19   1      112.46      162.35     43.98 o 
   6  19   1       59.63      106.56     56.93 o 
  -6  20   1       39.65       51.89     33.18 o 
  -5  20   1      194.96      150.16     40.46 o 
  -4  20   1      544.13      540.82     59.88 o 
  -3  20   1       22.95       17.85     19.45 o 
  -2  20   1       63.59      151.40     28.56 o 
  -1  20   1       77.10       55.85     17.76 o 
   0  20   1        1.82        6.80     13.74 o 
   1  20   1        1.49       42.15     26.96 o 
   2  20   1       16.96        0.00     20.77 o 
   3  20   1       20.79        4.41     17.89 o 
   4  20   1        4.92       23.08     29.50 o 
   5  20   1       47.77       51.11     55.38 o 
  -6  21   1       10.10       20.87     30.37 o 
  -5  21   1      141.05      248.36     55.46 o 
  -4  21   1        5.20       71.96     35.51 o 
  -3  21   1       16.13        9.05     27.04 o 
  -2  21   1       34.77       55.83     23.51 o 
  -1  21   1      205.12      262.26     34.66 o 
   0  21   1       38.44        0.00     18.02 o 
   1  21   1      241.95      273.85     51.19 o 
   2  21   1      371.30      350.05     43.18 o 
   3  21   1      173.58      173.55     33.57 o 
   4  21   1       10.40       78.48     45.28 o 
   5  21   1       21.34        0.00     25.55 o 
  -5  22   1        0.87        0.00     33.15 o 
  -4  22   1        5.17       36.56     33.75 o 
  -3  22   1       31.61       67.33     29.10 o 
  -2  22   1      162.05      216.94     35.58 o 
  -1  22   1      138.44      101.39     28.70 o 
   0  22   1      374.58      395.02     49.28 o 
   1  22   1      112.63      158.74     32.87 o 
   2  22   1      201.53      190.86     39.27 o 
   3  22   1      100.46       64.11     39.76 o 
   4  22   1      170.83      220.74     56.84 o 
  -4  23   1       52.54      157.50     47.39 o 
  -3  23   1       49.89       74.78     39.63 o 
  -2  23   1      212.78      266.70     37.73 o 
  -1  23   1      329.49      419.61     54.22 o 
   0  23   1        6.97        0.00     24.64 o 
   1  23   1      193.20      228.37     39.98 o 
   2  23   1      105.28      203.07     41.04 o 
   3  23   1      123.07      161.69     56.05 o 
  -3  24   1       49.73       92.33     38.34 o 
  -2  24   1       31.10      135.80     58.25 o 
  -1  24   1       17.21       22.03     28.39 o 
   0  24   1       21.37       89.32     35.27 o 
   1  24   1       38.38       64.35     33.61 o 
   2  24   1       14.43        0.00     30.80 o 
 -11   0   2       12.42        0.00     31.97 o 
 -10   0   2      732.13      834.46     96.67 o 
  -9   0   2      982.85      911.84     71.39 o 
  -8   0   2        3.94        5.82     34.04 o 
  -7   0   2      198.43      247.53     28.44 o 
  -6   0   2     7223.38     7157.50    228.25 o 
  -5   0   2     2692.62     2783.05     93.63 o 
  -4   0   2      308.54      254.81     18.33 o 
  -3   0   2    24258.60    24096.08    493.76 o 
  -2   0   2     8338.62     8344.64    160.87 o 
  -1   0   2     3824.47     4112.20    205.95 o 
   0   0   2      682.87      601.11     61.52 o 
   1   0   2    13279.29    14053.25    274.42 o 
   2   0   2      115.71      123.10     14.45 o 
   3   0   2     7016.67     6952.84    200.70 o 
   4   0   2     1778.38     1986.88     85.20 o 
   5   0   2      376.96      405.14     54.84 o 
   6   0   2       29.34       28.00     26.44 o 
   7   0   2      322.33      321.91     40.47 o 
   8   0   2        4.54        0.00     24.66 o 
   9   0   2       21.31       54.21     34.92 o 
 -11   1   2      125.75       80.18     52.28 o 
 -10   1   2        1.80       20.88     20.39 o 
  -9   1   2       93.87       71.43     18.71 o 
  -8   1   2      670.25      581.65     34.91 o 
  -7   1   2      891.58      860.65     37.28 o 
  -6   1   2        8.50        8.33     10.62 o 
  -5   1   2      177.16      266.77     15.02 o 
  -4   1   2     1398.37     1475.17     34.70 o 
  -3   1   2     5740.09     5678.80     89.47 o 
  -2   1   2     1480.83     1563.54     28.10 o 
  -1   1   2     5514.66     5441.63    132.39 o 
   0   1   2        1.30        9.96      9.23 o 
   1   1   2     2162.19     2024.92     34.84 o 
   2   1   2      220.62      286.12     13.26 o 
   3   1   2        5.25        5.27      9.49 o 
   4   1   2       72.88       73.13     15.99 o 
   5   1   2        2.00        0.12      9.70 o 
   6   1   2       10.61       23.14     14.32 o 
   7   1   2       59.81       34.40     19.59 o 
   8   1   2      190.43      226.90     33.77 o 
   9   1   2       54.27       44.65     21.60 o 
 -11   2   2       59.69      128.62     51.12 o 
 -10   2   2        6.54       26.64     32.38 o 
  -9   2   2        2.91        0.00     17.29 o 
  -8   2   2      355.29      385.49     26.81 o 
  -7   2   2       66.10       83.91     19.70 o 
  -6   2   2       16.99       20.05     11.32 o 
  -5   2   2      623.32      614.77     23.16 o 
  -4   2   2       98.13       80.27      7.84 o 
  -3   2   2      567.32      533.33     14.97 o 
  -2   2   2     1034.67     1078.54     26.34 o 
  -1   2   2      112.53      120.18      6.42 o 
   0   2   2     1090.46     1178.40     32.88 o 
   1   2   2    14355.41    15014.44    212.82 o 
   2   2   2     1779.59     1707.56     38.98 o 
   3   2   2      949.97      919.26     29.14 o 
   4   2   2     2649.10     2721.46     74.37 o 
   5   2   2      331.24      335.00     25.82 o 
   6   2   2      307.55      270.33     25.65 o 
   7   2   2       66.70       72.11     19.62 o 
   8   2   2       32.93       58.21     24.59 o 
   9   2   2       11.48       86.58     27.43 o 
 -11   3   2       52.06       62.60     30.27 o 
 -10   3   2        6.03       26.87     26.16 o 
  -9   3   2      575.94      530.85     42.21 o 
  -8   3   2      189.43      185.21     22.89 o 
  -7   3   2       10.77       44.43     11.03 o 
  -6   3   2     2453.49     2381.43     62.13 o 
  -5   3   2     9156.69     9481.19    176.38 o 
  -4   3   2     2616.48     2829.67     81.16 o 
  -3   3   2      580.07      646.76     18.85 o 
  -2   3   2     3912.28     4085.26     87.13 o 
  -1   3   2     2355.00     2396.35     66.54 o 
   0   3   2        2.16        0.00     10.04 o 
   1   3   2      350.81      381.22     14.85 o 
   2   3   2      713.88      708.47     21.44 o 
   3   3   2       20.57       40.42     10.65 o 
   4   3   2        4.75       14.61      9.77 o 
   5   3   2      133.26      163.48     23.63 o 
   6   3   2      534.63      541.98     37.35 o 
   7   3   2      108.92       83.48     19.12 o 
   8   3   2       84.84       80.40     20.29 o 
   9   3   2       14.85        0.00     23.88 o 
 -11   4   2       39.19       34.47     42.14 o 
 -10   4   2      660.22      618.37     57.60 o 
  -9   4   2      418.12      395.51     37.16 o 
  -8   4   2      212.80      212.55     26.20 o 
  -7   4   2      416.66      354.59     20.61 o 
  -6   4   2      583.79      602.50     39.51 o 
  -5   4   2       34.66       53.00     12.60 o 
  -4   4   2      128.24      112.25     14.24 o 
  -3   4   2      619.25      676.16     23.32 o 
  -2   4   2     4030.47     4092.76     64.83 o 
  -1   4   2     4830.73     4997.36     76.37 o 
   0   4   2     8481.64     8478.84    138.68 o 
   1   4   2     7947.26     8372.86    213.46 o 
   2   4   2        1.20        0.00      5.72 o 
   3   4   2     1805.88     1845.25     48.45 o 
   4   4   2       99.87       95.06     12.40 o 
   5   4   2       30.12       45.50     15.30 o 
   6   4   2      175.47      176.99     22.05 o 
   7   4   2        9.03        0.00     13.98 o 
   8   4   2        1.65        0.00     14.93 o 
   9   4   2        9.60       50.25     34.33 o 
 -11   5   2       35.02       56.11     38.45 o 
 -10   5   2       32.22       40.57     26.18 o 
  -9   5   2      469.89      463.80     38.89 o 
  -8   5   2      262.42      274.40     30.59 o 
  -7   5   2     1354.70     1297.18     60.04 o 
  -6   5   2      111.61      152.85     28.25 o 
  -5   5   2     1787.10     1778.64     56.89 o 
  -4   5   2      650.88      598.84     25.02 o 
  -3   5   2     5757.15     5651.76    113.88 o 
  -2   5   2      106.07      115.22      7.75 o 
  -1   5   2      193.36      189.96     13.90 o 
   0   5   2     2859.99     2869.57     52.11 o 
   1   5   2      382.59      357.56     13.25 o 
   2   5   2     2638.23     2725.42     58.71 o 
   3   5   2      185.92      224.63     17.15 o 
   4   5   2     2146.47     2171.15     61.75 o 
   5   5   2       54.37       95.30     15.29 o 
   6   5   2       21.12       26.82     13.06 o 
   7   5   2       68.18       83.49     18.32 o 
   8   5   2      177.11      144.68     24.81 o 
   9   5   2        3.43        5.51     29.19 o 
 -11   6   2       17.04       25.89     28.30 o 
 -10   6   2        3.15        0.00     22.28 o 
  -9   6   2       10.32       12.83     23.86 o 
  -8   6   2       96.06      105.32     20.18 o 
  -7   6   2       80.01      124.52     20.86 o 
  -6   6   2       36.29       64.65     24.73 o 
  -5   6   2        6.59       39.96     16.31 o 
  -4   6   2       52.03       75.94     11.72 o 
  -3   6   2      226.92      201.69      8.74 o 
  -2   6   2       15.74       31.99     11.10 o 
  -1   6   2       64.46       61.09     11.70 o 
   0   6   2     1394.04     1353.48     37.34 o 
   1   6   2     4044.36     4221.38     77.89 o 
   2   6   2     1172.02     1263.88     32.44 o 
   3   6   2     1367.22     1474.86     40.36 o 
   4   6   2      124.90      120.26     13.88 o 
   5   6   2     1281.48     1225.03     44.79 o 
   6   6   2        0.05       30.53     16.03 o 
   7   6   2       53.55       40.40     15.00 o 
   8   6   2       22.97       72.26     35.05 o 
   9   6   2       21.49        4.67     34.50 o 
 -11   7   2       63.97       37.49     32.28 o 
 -10   7   2       15.74        0.00     26.07 o 
  -9   7   2      674.65      593.71     46.26 o 
  -8   7   2      221.71      266.02     26.95 o 
  -7   7   2       93.17       89.64     20.51 o 
  -6   7   2      564.69      553.11     29.44 o 
  -5   7   2      238.47      180.96     18.92 o 
  -4   7   2       26.46       29.41     15.95 o 
  -3   7   2     4481.71     4696.76    107.38 o 
  -2   7   2     3334.20     3625.62     69.35 o 
  -1   7   2       39.71       54.76     10.83 o 
   0   7   2     8770.99     9164.08    161.04 o 
   1   7   2     2171.31     2084.70     56.86 o 
   2   7   2      443.98      459.86     17.26 o 
   3   7   2      106.86      152.94     18.86 o 
   4   7   2     1860.09     1871.46     55.53 o 
   5   7   2      127.59      113.91     14.15 o 
   6   7   2      178.84      152.60     22.64 o 
   7   7   2        0.30        0.00     15.63 o 
   8   7   2       95.83      110.58     32.38 o 
   9   7   2        2.66       60.28     31.93 o 
 -10   8   2      235.87      312.63     47.61 o 
  -9   8   2      107.48      115.47     31.96 o 
  -8   8   2      175.45      198.17     22.30 o 
  -7   8   2       74.24       88.00     31.77 o 
  -6   8   2        0.44       11.88     12.27 o 
  -5   8   2     1129.09      982.95     37.12 o 
  -4   8   2     1854.23     1824.79     51.81 o 
  -3   8   2     3377.60     3598.71     69.33 o 
  -2   8   2      532.42      545.12     19.20 o 
  -1   8   2     2330.32     2084.59     48.05 o 
   0   8   2     5837.79     6172.25    117.93 o 
   1   8   2      116.60      137.48     11.65 o 
   2   8   2       33.43       53.94      7.43 o 
   3   8   2      201.15      200.53     15.84 o 
   4   8   2       19.12       16.28      8.44 o 
   5   8   2      327.21      322.13     25.11 o 
   6   8   2      174.21      151.65     23.92 o 
   7   8   2       58.10      100.32     37.39 o 
   8   8   2      106.57      148.92     36.78 o 
   9   8   2        7.23       27.58     25.94 o 
 -10   9   2        0.31        0.00     27.77 o 
  -9   9   2        0.04        3.06     22.55 o 
  -8   9   2        0.75       15.69     21.78 o 
  -7   9   2       41.89       54.40     55.10 o 
  -6   9   2      295.33      263.48     29.60 o 
  -5   9   2      541.89      504.18     22.65 o 
  -4   9   2      147.39      165.78     13.45 o 
  -3   9   2      538.28      581.70     18.92 o 
  -2   9   2      607.37      643.18     22.66 o 
  -1   9   2      497.02      524.71     20.96 o 
   0   9   2      141.91      129.29     12.04 o 
   1   9   2     2274.64     2438.93     57.15 o 
   2   9   2      233.02      206.31     12.22 o 
   3   9   2      328.76      333.62     18.32 o 
   4   9   2      303.89      316.63     18.71 o 
   5   9   2       23.49       56.88     26.66 o 
   6   9   2      110.42      173.16     50.95 o 
   7   9   2      138.67      141.61     24.53 o 
   8   9   2       20.41       10.33     28.24 o 
 -10  10   2       42.99       45.64     46.45 o 
  -9  10   2      201.69      220.54     47.81 o 
  -8  10   2       50.38       66.49     28.19 o 
  -7  10   2      504.47      605.90     54.44 o 
  -6  10   2      157.63      261.50     35.83 o 
  -5  10   2      865.46      824.46     57.39 o 
  -4  10   2      439.77      388.81     12.56 o 
  -3  10   2     1006.48      911.06     26.34 o 
  -2  10   2      944.91      891.33     29.07 o 
  -1  10   2     1039.01     1189.14     36.49 o 
   0  10   2       35.76       52.56     13.16 o 
   1  10   2      220.59      229.27     13.26 o 
   2  10   2      553.92      560.05     24.65 o 
   3  10   2      420.94      396.63     28.08 o 
   4  10   2     1207.48     1239.52     52.86 o 
   5  10   2       12.03       45.78     23.52 o 
   6  10   2      221.33      270.50     26.01 o 
   7  10   2      198.85      210.04     38.66 o 
   8  10   2       19.53       55.26     42.08 o 
 -10  11   2       15.71       95.70     43.01 o 
  -9  11   2        0.31       32.65     29.65 o 
  -8  11   2      811.61      856.13     68.79 o 
  -7  11   2      477.67      501.31     54.21 o 
  -6  11   2      776.76      773.70     56.42 o 
  -5  11   2      252.58      272.50     32.79 o 
  -4  11   2     2436.33     2168.44    102.97 o 
  -3  11   2     3210.31     3329.85     83.70 o 
  -2  11   2      609.45      742.69     39.41 o 
  -1  11   2       31.71       23.85     10.32 o 
   0  11   2     1454.11     1532.28     44.90 o 
   1  11   2      648.37      647.97     39.14 o 
   2  11   2      668.38      678.90     35.54 o 
   3  11   2       52.17       78.52     29.60 o 
   4  11   2      584.77      582.11     45.57 o 
   5  11   2      125.51      112.99     26.82 o 
   6  11   2       22.97       38.64     17.35 o 
   7  11   2       69.55      191.25     38.16 o 
   8  11   2      323.23      334.28     50.25 o 
 -10  12   2        9.60       62.24     36.32 o 
  -9  12   2       42.99       44.92     31.23 o 
  -8  12   2        5.99       44.02     39.19 o 
  -7  12   2      148.76      165.25     33.84 o 
  -6  12   2      302.78      355.11     40.19 o 
  -5  12   2        0.23        7.61     56.63 o 
  -4  12   2        0.52       24.30     16.83 o 
  -3  12   2      689.02      707.27     27.37 o 
  -2  12   2       38.70       10.85      9.80 o 
  -1  12   2        0.26        0.00      9.19 o 
   0  12   2      595.89      592.30     26.89 o 
   1  12   2       52.45       47.04     12.31 o 
   2  12   2     1030.98     1092.32     48.97 o 
   3  12   2      824.68      834.63     44.96 o 
   4  12   2       58.37       88.43     29.08 o 
   5  12   2       91.47       80.85     27.86 o 
   6  12   2       10.31       28.63     17.42 o 
   7  12   2      235.19      251.84     43.50 o 
   8  12   2       17.48       31.75     32.13 o 
  -9  13   2      102.53      138.32     57.13 o 
  -8  13   2       27.72       63.25     49.01 o 
  -7  13   2      117.49      159.73     35.62 o 
  -6  13   2        8.60       19.42     26.30 o 
  -5  13   2      171.73      181.89     33.30 o 
  -4  13   2      814.71      748.40     59.05 o 
  -3  13   2        0.18       23.41     17.95 o 
  -2  13   2     2710.20     2747.15     88.64 o 
  -1  13   2      214.96      179.86     17.60 o 
   0  13   2     1688.93     1653.80     53.04 o 
   1  13   2      259.87      236.06     23.92 o 
   2  13   2      253.68      256.13     25.52 o 
   3  13   2     1275.85     1200.45     55.43 o 
   4  13   2        6.78        3.62     19.13 o 
   5  13   2       33.04       32.08     17.68 o 
   6  13   2      122.11      164.74     48.54 o 
   7  13   2       27.30       48.29     28.25 o 
   8  13   2       13.97        0.00     25.11 o 
  -9  14   2       65.01       89.10     44.13 o 
  -8  14   2       11.43       46.28     37.60 o 
  -7  14   2       25.89       32.30     33.89 o 
  -6  14   2        7.70       72.31     45.67 o 
  -5  14   2       21.78       56.01     28.46 o 
  -4  14   2      189.46      173.68     17.31 o 
  -3  14   2        7.03        3.44     13.32 o 
  -2  14   2        3.17       20.03     14.33 o 
  -1  14   2       64.57       83.32     17.53 o 
   0  14   2      417.76      391.22     23.91 o 
   1  14   2      668.31      680.02     28.91 o 
   2  14   2      107.87      115.16     23.68 o 
   3  14   2     1303.80     1261.31     59.85 o 
   4  14   2       13.71       27.24     16.61 o 
   5  14   2       27.69       46.62     19.49 o 
   6  14   2       25.04       41.05     28.45 o 
   7  14   2      141.43      167.37     40.95 o 
  -9  15   2       54.77      113.06     70.06 o 
  -8  15   2       32.04       15.29     26.08 o 
  -7  15   2      409.45      372.37     46.74 o 
  -6  15   2      372.91      310.99     42.99 o 
  -5  15   2       67.57       67.15     24.96 o 
  -4  15   2       56.32       40.98     20.86 o 
  -3  15   2       12.00       26.82     11.18 o 
  -2  15   2     1014.80      989.39     41.51 o 
  -1  15   2      156.77      174.04     19.78 o 
   0  15   2        2.38       65.21     43.20 o 
   1  15   2      410.50      372.59     24.16 o 
   2  15   2       93.01      122.68     23.96 o 
   3  15   2      196.60      170.64     24.95 o 
   4  15   2       70.47       99.96     33.77 o 
   5  15   2        0.08       21.68     16.04 o 
   6  15   2      184.34      201.96     43.56 o 
   7  15   2       33.00       73.81     57.60 o 
  -8  16   2        0.50        0.00     33.44 o 
  -7  16   2      180.39      192.16     39.12 o 
  -6  16   2        1.99       19.91     25.65 o 
  -5  16   2      202.49      224.94     39.39 o 
  -4  16   2        6.52        0.00     17.91 o 
  -3  16   2      310.57      275.81     25.38 o 
  -2  16   2      840.26      801.29     38.44 o 
  -1  16   2        7.20        0.00     14.92 o 
   0  16   2       10.06       11.53     31.48 o 
   1  16   2      591.65      577.61     43.09 o 
   2  16   2      104.26      106.72     23.06 o 
   3  16   2      115.19      112.39     24.04 o 
   4  16   2      273.80      274.50     30.23 o 
   5  16   2        3.53        3.91     22.58 o 
   6  16   2       11.07       12.10     25.70 o 
   7  16   2        0.33       58.16     34.68 o 
  -8  17   2        7.32        0.00     46.07 o 
  -7  17   2      125.27      156.13     38.55 o 
  -6  17   2      113.13       62.60     31.03 o 
  -5  17   2       24.39       48.65     32.85 o 
  -4  17   2        0.18        0.00     17.59 o 
  -3  17   2      408.15      369.17     31.73 o 
  -2  17   2      198.75      227.48     23.10 o 
  -1  17   2       51.39       63.16     20.08 o 
   0  17   2      340.96      323.81     34.46 o 
   1  17   2      154.13      228.38     29.20 o 
   2  17   2      124.59      104.55     23.16 o 
   3  17   2      398.86      383.74     37.85 o 
   4  17   2        0.46        0.00     17.26 o 
   5  17   2       54.43       92.38     33.65 o 
   6  17   2        6.47        0.00     27.62 o 
  -8  18   2       78.24       91.00     39.61 o 
  -7  18   2       14.85       78.60     47.66 o 
  -6  18   2       35.49       71.01     42.78 o 
  -5  18   2       22.25       92.67     38.60 o 
  -4  18   2      594.58      653.05     58.18 o 
  -3  18   2        5.03       28.45     21.17 o 
  -2  18   2        0.05        0.00     13.14 o 
  -1  18   2     1690.11     1562.29     64.51 o 
   0  18   2      219.01      198.65     36.44 o 
   1  18   2      128.21      193.00     29.95 o 
   2  18   2      671.46      716.27     54.93 o 
   3  18   2      160.55      181.89     29.99 o 
   4  18   2      153.08      176.52     29.48 o 
   5  18   2      217.99      254.25     47.70 o 
   6  18   2       87.45       97.19     38.14 o 
  -7  19   2       72.61       64.22     34.06 o 
  -6  19   2      914.50      960.75     97.80 o 
  -5  19   2      312.45      346.91     47.39 o 
  -4  19   2      587.80      600.79     59.77 o 
  -3  19   2       66.04      129.82     27.20 o 
  -2  19   2      620.00      595.91     36.80 o 
  -1  19   2      231.61      209.23     23.87 o 
   0  19   2       21.92       28.17     22.11 o 
   1  19   2      393.28      375.78     39.32 o 
   2  19   2        0.05        0.00     23.72 o 
   3  19   2       56.91        0.00     18.58 o 
   4  19   2        4.47        0.00     24.98 o 
   5  19   2       45.11      161.47     52.66 o 
  -7  20   2        4.38        0.00     27.21 o 
  -6  20   2        7.29       20.85     29.81 o 
  -5  20   2       31.46       73.30     32.25 o 
  -4  20   2      414.22      387.57     50.64 o 
  -3  20   2        5.71       14.63     17.94 o 
  -2  20   2      145.97      220.07     33.54 o 
  -1  20   2        7.64        9.38     16.82 o 
   0  20   2      117.27      140.89     27.82 o 
   1  20   2       34.19        4.92     18.97 o 
   2  20   2      159.49      203.79     31.95 o 
   3  20   2       83.42       92.46     35.07 o 
   4  20   2      222.73      393.23     58.49 o 
   5  20   2      200.91      219.53     67.34 o 
  -6  21   2       57.73       61.69     35.50 o 
  -5  21   2        0.00        6.26     26.48 o 
  -4  21   2        5.02       49.99     36.86 o 
  -3  21   2       86.87       43.74     21.80 o 
  -2  21   2      309.85      332.48     38.57 o 
  -1  21   2       91.58       85.11     21.10 o 
   0  21   2      341.56      354.96     39.90 o 
   1  21   2      125.67      200.66     36.92 o 
   2  21   2      102.34      174.76     45.87 o 
   3  21   2      218.71      250.95     37.36 o 
   4  21   2       55.70       80.85     39.14 o 
  -5  22   2        6.30        1.90     32.29 o 
  -4  22   2       14.99       16.15     25.19 o 
  -3  22   2        7.94        0.00     35.81 o 
  -2  22   2      262.83      247.75     39.32 o 
  -1  22   2       35.72      104.18     47.83 o 
   0  22   2       22.67       29.63     30.91 o 
   1  22   2      415.31      411.08     47.44 o 
   2  22   2       32.95       71.59     46.46 o 
   3  22   2       48.54       28.35     33.97 o 
  -4  23   2       29.00        7.87     27.67 o 
  -3  23   2       14.67        0.00     29.20 o 
  -2  23   2       15.66       30.74     33.47 o 
  -1  23   2       10.41       43.48     31.30 o 
   0  23   2        0.50       34.01     34.52 o 
   1  23   2       37.40       26.89     25.68 o 
   2  23   2       14.83       15.49     24.55 o 
  -3  24   2        0.05       57.23     50.84 o 
  -2  24   2       22.77       59.13     40.63 o 
  -1  24   2        0.91       49.50     60.45 o 
   0  24   2      172.03      168.76     53.94 o 
   1  24   2        4.14        0.00     27.43 o 
 -11   1   3       48.50       52.36     37.11 o 
 -10   1   3       40.68       36.33     21.12 o 
  -9   1   3       91.40       87.79     17.26 o 
  -8   1   3      239.77      248.81     22.03 o 
  -7   1   3       12.01       22.94     21.03 o 
  -6   1   3       85.98      113.37     12.62 o 
  -5   1   3       46.97       70.59     12.02 o 
  -4   1   3      483.56      543.66     19.64 o 
  -3   1   3     2272.54     2561.76     51.80 o 
  -2   1   3     1359.77     1378.63     28.20 o 
  -1   1   3     1660.42     1609.71     64.36 o 
   0   1   3     2948.75     2880.06     66.50 o 
   1   1   3      146.83      169.73     11.09 o 
   2   1   3     1561.66     1689.60     41.51 o 
   3   1   3      791.26      769.66     29.66 o 
   4   1   3     2619.75     2679.41     79.02 o 
   5   1   3      291.70      299.31     28.84 o 
   6   1   3       43.65       48.77     17.29 o 
   7   1   3       33.16       53.20     20.78 o 
   8   1   3       53.40       55.41     23.57 o 
 -11   2   3        3.44        0.00     25.96 o 
 -10   2   3        1.83        5.24     18.38 o 
  -9   2   3      111.66      163.40     27.23 o 
  -8   2   3       74.70      107.31     15.29 o 
  -7   2   3     1842.71     1934.83     58.48 o 
  -6   2   3      741.50      800.88     29.54 o 
  -5   2   3      274.21      308.89     15.33 o 
  -4   2   3    14800.83    15846.64    278.11 o 
  -3   2   3    10805.15    10987.37    185.00 o 
  -2   2   3    11872.08    12038.68    195.70 o 
  -1   2   3      509.51      450.96     10.51 o 
   0   2   3     3496.76     3262.88     66.83 o 
   1   2   3     5302.11     5407.11     92.84 o 
   2   2   3      385.30      359.54     22.58 o 
   3   2   3      146.35      162.89     14.40 o 
   4   2   3      103.53      131.46     16.34 o 
   5   2   3      711.85      712.72     44.61 o 
   6   2   3      508.45      474.89     34.85 o 
   7   2   3      171.30      183.72     25.40 o 
   8   2   3      133.67      139.42     30.42 o 
 -11   3   3       34.60       11.95     23.63 o 
 -10   3   3       23.82       95.14     36.59 o 
  -9   3   3      159.24      218.23     31.30 o 
  -8   3   3     1256.36     1195.27     62.93 o 
  -7   3   3      654.68      624.01     27.23 o 
  -6   3   3      831.64      867.73     30.01 o 
  -5   3   3        1.69        2.09     10.57 o 
  -4   3   3     6637.68     6920.99    128.84 o 
  -3   3   3      916.23      940.25     26.24 o 
  -2   3   3      183.74      212.00     10.01 o 
  -1   3   3     3625.27     3678.72    121.60 o 
   0   3   3     1689.37     1757.21     81.85 o 
   1   3   3      146.64      138.61     13.43 o 
   2   3   3     1755.89     1738.91     44.74 o 
   3   3   3        0.12       22.75     11.82 o 
   4   3   3      967.85      916.75     38.55 o 
   5   3   3       45.22       43.02     17.49 o 
   6   3   3        2.71        5.42     13.31 o 
   7   3   3        4.85        9.54     17.88 o 
   8   3   3      110.95      119.25     27.96 o 
 -11   4   3      325.34      372.91     60.37 o 
 -10   4   3      215.41      226.51     39.01 o 
  -9   4   3      617.73      607.84     44.90 o 
  -8   4   3       16.51       44.68     18.68 o 
  -7   4   3     2510.65     2614.92     95.02 o 
  -6   4   3      620.34      520.20     36.30 o 
  -5   4   3     1490.50     1427.44     34.26 o 
  -4   4   3      131.53      157.83     11.45 o 
  -3   4   3     1482.39     1427.34     33.60 o 
  -2   4   3     1441.03     1406.70     30.86 o 
  -1   4   3     2417.91     2484.05     43.87 o 
   0   4   3      207.90      186.42     10.34 o 
   1   4   3       29.35       33.52      6.56 o 
   2   4   3     5166.14     5400.10    113.21 o 
   3   4   3       58.14       53.85     12.27 o 
   4   4   3      254.16      247.48     19.76 o 
   5   4   3      564.44      513.18     31.63 o 
   6   4   3      471.02      427.95     31.87 o 
   7   4   3      136.80      170.63     25.90 o 
   8   4   3       80.78       69.04     26.99 o 
 -11   5   3       71.47       89.81     40.21 o 
 -10   5   3      138.38      178.99     35.26 o 
  -9   5   3        0.53        8.77     17.49 o 
  -8   5   3      143.11      202.48     26.68 o 
  -7   5   3      314.03      316.86     28.57 o 
  -6   5   3     2482.75     2438.56     83.32 o 
  -5   5   3     2562.63     2461.50     75.67 o 
  -4   5   3      279.90      232.29     10.57 o 
  -3   5   3     4338.95     4296.73     80.41 o 
  -2   5   3     1552.77     1466.38     34.49 o 
  -1   5   3        9.34       14.65     15.05 o 
   0   5   3      440.29      519.66     21.35 o 
   1   5   3     3255.33     3709.94     81.60 o 
   2   5   3     2269.56     2414.19     60.20 o 
   3   5   3     4754.50     4665.09    112.13 o 
   4   5   3     2522.78     2586.81     77.37 o 
   5   5   3        1.64       23.19     16.33 o 
   6   5   3       97.12      127.76     21.05 o 
   7   5   3       51.18       42.81     18.92 o 
   8   5   3       60.99       53.83     25.19 o 
 -11   6   3        8.43        0.00     38.88 o 
 -10   6   3        6.30       27.41     23.42 o 
  -9   6   3      130.96      170.25     27.44 o 
  -8   6   3        0.46       68.81     24.30 o 
  -7   6   3        1.46       15.53     23.42 o 
  -6   6   3      462.66      417.24     28.94 o 
  -5   6   3     3124.95     3286.35     95.16 o 
  -4   6   3      256.84      220.94     10.26 o 
  -3   6   3      312.82      327.58     14.24 o 
  -2   6   3     8336.90     8794.39    170.53 o 
  -1   6   3    12259.99    12477.34    214.62 o 
   0   6   3     1601.22     1637.24     41.38 o 
   1   6   3      746.89      781.02     23.82 o 
   2   6   3     3095.02     2985.63     76.26 o 
   3   6   3      627.48      667.55     28.16 o 
   4   6   3        0.96       23.94     18.22 o 
   5   6   3      109.70      146.57     21.66 o 
   6   6   3       86.39      112.01     19.43 o 
   7   6   3       18.75       22.29     16.58 o 
   8   6   3       81.55       33.85     23.01 o 
 -11   7   3      472.64      498.36     71.12 o 
 -10   7   3       51.65       56.24     35.51 o 
  -9   7   3        5.14        0.00     17.15 o 
  -8   7   3      913.91      918.38     51.45 o 
  -7   7   3       21.00       30.01     14.95 o 
  -6   7   3        0.10        4.51     12.95 o 
  -5   7   3      306.28      315.02     22.47 o 
  -4   7   3      226.78      235.91     16.47 o 
  -3   7   3     4082.10     4205.33     96.53 o 
  -2   7   3        8.80       58.78     11.12 o 
  -1   7   3       42.01       79.17     11.12 o 
   0   7   3       67.13       92.49     11.80 o 
   1   7   3      529.09      545.19     22.71 o 
   2   7   3       99.68       97.03     11.48 o 
   3   7   3       34.50       44.46     11.85 o 
   4   7   3     1357.07     1345.77     49.28 o 
   5   7   3        1.64       96.99     32.77 o 
   6   7   3       24.27        0.00     12.66 o 
   7   7   3        7.20        1.89     16.12 o 
   8   7   3        6.29       59.96     51.07 o 
 -11   8   3       26.31       48.12     41.51 o 
 -10   8   3       26.30       96.62     34.91 o 
  -9   8   3        0.10        0.00     20.14 o 
  -8   8   3      778.23      675.09     44.57 o 
  -7   8   3      498.00      453.81     32.80 o 
  -6   8   3        0.77       18.39     32.23 o 
  -5   8   3       37.74       38.56     21.18 o 
  -4   8   3      778.90      795.42     22.56 o 
  -3   8   3     3157.95     3070.65     68.01 o 
  -2   8   3      523.52      508.37     21.20 o 
  -1   8   3      494.39      426.13     18.71 o 
   0   8   3      317.80      295.45     15.90 o 
   1   8   3     1593.10     1723.19     46.24 o 
   2   8   3     2179.23     2209.80     60.87 o 
   3   8   3      572.95      519.41     23.45 o 
   4   8   3      100.58      141.29     16.18 o 
   5   8   3       28.03       39.03     17.70 o 
   6   8   3        5.28       19.05     17.53 o 
   7   8   3      118.59       91.81     23.56 o 
   8   8   3        5.19        0.00     30.68 o 
 -10   9   3       68.31       83.70     38.65 o 
  -9   9   3        0.03       20.14     28.71 o 
  -8   9   3      419.70      397.53     35.05 o 
  -7   9   3      281.60      263.27     30.49 o 
  -6   9   3      611.29      653.59     47.18 o 
  -5   9   3       51.20       52.29     17.49 o 
  -4   9   3     1675.46     1453.74     56.32 o 
  -3   9   3       42.38       35.34      8.13 o 
  -2   9   3       35.15       41.81     16.29 o 
  -1   9   3      119.32      143.47     14.89 o 
   0   9   3       18.90       50.34     12.06 o 
   1   9   3      194.26      196.66     13.98 o 
   2   9   3      710.06      744.87     28.49 o 
   3   9   3      591.57      581.07     27.55 o 
   4   9   3       76.13       77.45     15.77 o 
   5   9   3        0.01        0.00     16.30 o 
   6   9   3       49.54       94.27     39.54 o 
   7   9   3        8.96       41.52     21.21 o 
   8   9   3       34.72       14.28     27.08 o 
 -10  10   3        1.67        0.00     26.32 o 
  -9  10   3       16.61        0.00     28.17 o 
  -8  10   3     1181.61     1221.60     81.20 o 
  -7  10   3      397.27      440.41     46.35 o 
  -6  10   3      117.10       83.31     15.33 o 
  -5  10   3     1385.39     1525.80     56.16 o 
  -4  10   3        3.18       21.03     11.47 o 
  -3  10   3      936.50      919.16     32.35 o 
  -2  10   3      275.42      252.23     18.65 o 
  -1  10   3     7886.66     8582.73    183.60 o 
   0  10   3      384.51      344.68     19.22 o 
   1  10   3      390.22      401.28     26.47 o 
   2  10   3     1056.62     1059.75     36.04 o 
   3  10   3      610.62      579.52     44.93 o 
   4  10   3      773.10      791.77     46.06 o 
   5  10   3      268.85      280.99     30.87 o 
   6  10   3      344.83      346.08     35.79 o 
   7  10   3        1.96       49.38     41.99 o 
   8  10   3        3.08       15.13     25.22 o 
 -10  11   3       98.62       97.52     38.72 o 
  -9  11   3      238.12      242.30     43.33 o 
  -8  11   3       14.34       18.73     22.92 o 
  -7  11   3       75.10      119.16     41.84 o 
  -6  11   3      471.22      434.33     29.45 o 
  -5  11   3       60.21       55.68     12.64 o 
  -4  11   3       98.68      100.97     11.40 o 
  -3  11   3      507.20      495.74     22.50 o 
  -2  11   3      378.64      381.65     21.42 o 
  -1  11   3      390.01      436.29     32.06 o 
   0  11   3       29.56       34.77     15.20 o 
   1  11   3      781.30      703.64     33.20 o 
   2  11   3        0.75       19.68     14.32 o 
   3  11   3      414.25      443.23     34.40 o 
   4  11   3       27.94        0.00     17.99 o 
   5  11   3        0.55       37.51     19.82 o 
   6  11   3        0.03       11.72     18.19 o 
   7  11   3       79.51      100.72     38.12 o 
 -10  12   3       63.65       95.87     37.88 o 
  -9  12   3       92.87      199.85     53.28 o 
  -8  12   3      411.29      441.19     49.33 o 
  -7  12   3      227.25      268.84     42.31 o 
  -6  12   3       64.23      115.50     42.73 o 
  -5  12   3      682.60      622.29     41.14 o 
  -4  12   3      107.23      103.31     11.95 o 
  -3  12   3     1141.42     1160.29     39.95 o 
  -2  12   3      106.70      109.72     14.61 o 
  -1  12   3      363.39      386.85     22.61 o 
   0  12   3      218.43      241.16     18.89 o 
   1  12   3       18.15       50.11     23.56 o 
   2  12   3        0.04       35.02     28.68 o 
   3  12   3      109.51       91.32     21.02 o 
   4  12   3       58.50       79.06     22.53 o 
   5  12   3      156.40      147.57     26.67 o 
   6  12   3      148.49      152.96     29.11 o 
   7  12   3      118.65       89.10     34.56 o 
 -10  13   3       26.41        0.00     26.77 o 
  -9  13   3       39.48       87.46     35.82 o 
  -8  13   3      487.34      437.34     54.63 o 
  -7  13   3      174.90      206.97     45.61 o 
  -6  13   3       71.84      136.10     32.58 o 
  -5  13   3      318.99      274.82     21.36 o 
  -4  13   3      981.26      909.65     45.95 o 
  -3  13   3      368.48      361.60     23.17 o 
  -2  13   3       56.16       90.81     20.08 o 
  -1  13   3       19.47       34.38     16.73 o 
   0  13   3        8.52        4.69     10.20 o 
   1  13   3        6.79       41.83     16.20 o 
   2  13   3     1700.00     1809.05     76.22 o 
   3  13   3       47.23       52.44     20.31 o 
   4  13   3       19.47       36.24     24.44 o 
   5  13   3      636.54      661.47     47.54 o 
   6  13   3      168.68      202.91     29.61 o 
   7  13   3        1.77       41.72     36.95 o 
  -9  14   3       47.43      107.08     42.68 o 
  -8  14   3      257.60      253.26     42.62 o 
  -7  14   3       20.68       60.31     25.67 o 
  -6  14   3      301.22      283.59     41.09 o 
  -5  14   3        0.42       55.28     40.32 o 
  -4  14   3      121.84       94.94     13.46 o 
  -3  14   3     1251.92     1245.21     48.45 o 
  -2  14   3      812.36      813.90     39.53 o 
  -1  14   3       51.49       77.89     15.94 o 
   0  14   3      712.39      725.16     34.77 o 
   1  14   3      874.70      800.96     34.39 o 
   2  14   3      106.84      134.07     23.81 o 
   3  14   3       12.85        0.00     18.86 o 
   4  14   3      131.53      175.39     28.27 o 
   5  14   3      203.97      223.10     30.76 o 
   6  14   3        4.31        0.00     21.53 o 
   7  14   3       20.75       21.94     27.66 o 
  -9  15   3      162.76      198.20     54.07 o 
  -8  15   3        9.48       43.29     39.55 o 
  -7  15   3       30.44       52.83     47.93 o 
  -6  15   3      880.59      812.36     78.43 o 
  -5  15   3      143.16      156.77     31.99 o 
  -4  15   3      383.61      383.97     23.05 o 
  -3  15   3       19.73        0.42     11.06 o 
  -2  15   3      115.07      149.73     20.56 o 
  -1  15   3       45.05       56.68     17.51 o 
   0  15   3      297.80      315.69     45.42 o 
   1  15   3       56.15       66.08     15.62 o 
   2  15   3      289.84      289.83     29.20 o 
   3  15   3      335.31      357.99     36.23 o 
   4  15   3      369.25      380.81     38.72 o 
   5  15   3       56.00       60.90     28.85 o 
   6  15   3       50.13       29.35     27.23 o 
  -9  16   3        7.95       33.87     34.21 o 
  -8  16   3        9.80        0.00     30.18 o 
  -7  16   3       11.64        0.00     33.75 o 
  -6  16   3       18.07       15.36     23.27 o 
  -5  16   3      994.09      926.23     68.82 o 
  -4  16   3       36.37       90.67     26.10 o 
  -3  16   3       27.61       56.17     15.81 o 
  -2  16   3      540.23      512.51     34.10 o 
  -1  16   3      391.35      410.10     30.99 o 
   0  16   3     1208.13     1168.27     51.25 o 
   1  16   3       17.08       50.75     21.17 o 
   2  16   3      131.71      180.36     27.76 o 
   3  16   3        4.99        6.10     17.49 o 
   4  16   3        4.54        7.13     21.03 o 
   5  16   3       24.46        6.29     22.63 o 
   6  16   3        1.29        1.35     24.92 o 
  -8  17   3       29.54       32.43     40.01 o 
  -7  17   3       83.73       72.26     43.64 o 
  -6  17   3      100.81      210.60     43.04 o 
  -5  17   3      656.29      748.77     61.55 o 
  -4  17   3       17.01       54.40     62.67 o 
  -3  17   3      172.04      164.76     21.81 o 
  -2  17   3      565.69      607.69     38.17 o 
  -1  17   3      302.40      298.30     27.52 o 
   0  17   3       20.91       48.59     19.49 o 
   1  17   3        0.03       26.93     26.84 o 
   2  17   3      603.46      636.79     46.99 o 
   3  17   3       43.00       65.57     26.80 o 
   4  17   3       89.07       99.86     29.86 o 
   5  17   3      114.40       86.88     35.50 o 
  -8  18   3        5.44       85.40     36.56 o 
  -7  18   3       65.96      175.90     42.69 o 
  -6  18   3      382.64      325.02     49.89 o 
  -5  18   3        2.62       21.24     32.17 o 
  -4  18   3      101.30      136.89     34.76 o 
  -3  18   3       48.54       59.97     16.95 o 
  -2  18   3        2.67        0.00     23.69 o 
  -1  18   3       15.56        5.90     17.49 o 
   0  18   3       29.22       34.29     19.96 o 
   1  18   3      180.42      169.49     31.48 o 
   2  18   3        2.67       40.25     23.28 o 
   3  18   3       17.03       27.89     21.15 o 
   4  18   3       60.25       85.31     41.68 o 
   5  18   3      120.35      167.33     42.63 o 
  -7  19   3       10.66       21.63     33.01 o 
  -6  19   3        0.12        3.92     32.11 o 
  -5  19   3       66.29       35.36     25.30 o 
  -4  19   3       70.42       61.33     26.52 o 
  -3  19   3       71.51       64.48     22.02 o 
  -2  19   3       80.36      105.67     21.01 o 
  -1  19   3      123.93      180.59     31.90 o 
   0  19   3      172.37      142.11     27.97 o 
   1  19   3      288.18      333.28     37.96 o 
   2  19   3      197.60      263.24     38.27 o 
   3  19   3       24.99        7.97     19.96 o 
   4  19   3        0.03        0.00     26.19 o 
  -7  20   3       35.90      103.05     42.12 o 
  -6  20   3       94.66      162.82     50.46 o 
  -5  20   3      218.27      234.15     46.25 o 
  -4  20   3       47.13       17.91     24.21 o 
  -3  20   3      220.15      228.92     32.14 o 
  -2  20   3        0.05       23.11     19.73 o 
  -1  20   3       43.93       30.29     16.95 o 
   0  20   3       42.97       89.62     28.26 o 
   1  20   3      131.57      222.90     38.81 o 
   2  20   3       89.22       53.45     35.57 o 
   3  20   3       22.33        0.00     21.77 o 
   4  20   3       29.06       71.94     46.70 o 
  -6  21   3      118.01       97.38     41.65 o 
  -5  21   3      163.17      111.39     36.46 o 
  -4  21   3       37.73       23.19     25.61 o 
  -3  21   3        5.10        0.00     23.01 o 
  -2  21   3      296.38      340.83     37.66 o 
  -1  21   3       92.92       86.20     41.28 o 
   0  21   3       91.88       86.64     29.53 o 
   1  21   3        0.25        8.93     24.93 o 
   2  21   3       24.94       62.09     32.24 o 
   3  21   3        0.94        3.27     19.65 o 
  -5  22   3        9.69        9.99     25.79 o 
  -4  22   3        1.55       23.72     28.00 o 
  -3  22   3      236.05      161.08     38.13 o 
  -2  22   3       85.17      119.29     37.04 o 
  -1  22   3      234.39      228.36     37.27 o 
   0  22   3        8.29       21.16     24.68 o 
   1  22   3      237.52      320.93     45.19 o 
   2  22   3      249.18      292.64     48.18 o 
  -4  23   3      175.95      250.34     47.15 o 
  -3  23   3        0.33        0.00     27.67 o 
  -2  23   3      268.83      266.53     46.82 o 
  -1  23   3        0.02        1.87     23.14 o 
   0  23   3       32.96       27.74     27.02 o 
   1  23   3       38.61       26.73     37.35 o 
  -2  24   3       85.75      117.77     42.78 o 
  -1  24   3        2.76       40.21     36.75 o 
 -11   0   4      489.27      454.18     73.05 o 
 -10   0   4       46.73       55.70     41.84 o 
  -9   0   4      834.42      850.60     61.17 o 
  -8   0   4      273.74      230.59     39.63 o 
  -7   0   4      711.82      682.20     44.49 o 
  -6   0   4      449.60      458.96     30.17 o 
  -5   0   4      223.98      318.43     25.62 o 
  -4   0   4        0.52        0.00     18.50 o 
  -3   0   4     5861.54     6369.53    171.27 o 
  -2   0   4     8386.46     9561.70    219.52 o 
  -1   0   4     3437.87     3347.53     68.91 o 
   0   0   4     4916.72     4631.71    121.45 o 
   1   0   4     9085.96     9237.93    235.03 o 
   2   0   4        5.28       12.21     10.36 o 
   3   0   4     1057.15      947.57     51.22 o 
   4   0   4      719.31      806.03     52.82 o 
   5   0   4      658.00      508.11     47.43 o 
   6   0   4       13.03        0.00     20.28 o 
   7   0   4        6.47       14.58     26.08 o 
   8   0   4        0.06        0.00     30.21 o 
 -11   1   4        6.20       12.46     52.58 o 
 -10   1   4      304.00      280.51     42.10 o 
  -9   1   4       66.98       62.05     20.84 o 
  -8   1   4        2.45        0.00     10.02 o 
  -7   1   4        1.54       16.78     18.15 o 
  -6   1   4       55.88       53.40     13.43 o 
  -5   1   4       76.39       69.96     11.49 o 
  -4   1   4    10237.93    10489.32    204.60 o 
  -3   1   4     1359.47     1389.67     35.04 o 
  -2   1   4     2087.35     2074.73     39.97 o 
  -1   1   4     3701.21     3858.41    108.75 o 
   0   1   4     1264.63     1165.18     40.97 o 
   1   1   4     1979.49     2108.30     45.64 o 
   2   1   4      241.63      202.57     12.98 o 
   3   1   4      262.35      253.63     19.34 o 
   4   1   4        7.50       22.98     14.38 o 
   5   1   4       57.07       62.75     17.49 o 
   6   1   4       13.05       48.79     16.98 o 
   7   1   4      118.48      128.51     27.72 o 
   8   1   4        3.54        0.00     26.71 o 
 -11   2   4       50.10       47.37     33.45 o 
 -10   2   4      113.32      120.45     24.83 o 
  -9   2   4        1.92        9.46     15.24 o 
  -8   2   4     1047.64      969.19     38.86 o 
  -7   2   4       65.38      101.74     17.06 o 
  -6   2   4     1018.60      982.92     33.81 o 
  -5   2   4      303.44      297.15     16.58 o 
  -4   2   4      907.18      913.53     28.87 o 
  -3   2   4     1360.50     1401.62     35.95 o 
  -2   2   4      811.30      865.80     22.13 o 
  -1   2   4      934.40      964.64     29.58 o 
   0   2   4       52.47       64.99      8.69 o 
   1   2   4      881.01      854.48     22.88 o 
   2   2   4       47.53       30.13     10.98 o 
   3   2   4       15.21       38.37     24.24 o 
   4   2   4       25.51       38.20     19.61 o 
   5   2   4        5.72       18.81     20.54 o 
   6   2   4        0.10        0.00     19.98 o 
   7   2   4        2.27        0.00     18.56 o 
   8   2   4       27.78       27.14     21.72 o 
 -11   3   4      326.85      395.71     50.36 o 
 -10   3   4      323.26      242.76     31.19 o 
  -9   3   4      155.84      186.13     25.74 o 
  -8   3   4     1161.91     1241.86     61.51 o 
  -7   3   4        2.56        0.00      8.28 o 
  -6   3   4        2.71        7.26      6.83 o 
  -5   3   4        1.53        0.00      7.59 o 
  -4   3   4     1222.51     1221.65     35.63 o 
  -3   3   4     1728.01     1856.96     50.73 o 
  -2   3   4     1176.30     1145.95     31.31 o 
  -1   3   4       33.43       58.76      9.29 o 
   0   3   4     1865.53     1980.61     52.96 o 
   1   3   4        6.38        0.89      7.28 o 
   2   3   4       83.15      102.71     11.20 o 
   3   3   4      164.16      173.43     16.78 o 
   4   3   4      946.72     1027.31     45.77 o 
   5   3   4      433.11      519.18     35.87 o 
   6   3   4       23.59       77.50     19.45 o 
   7   3   4      399.54      408.67     39.85 o 
   8   3   4       47.77       62.60     30.76 o 
 -11   4   4      112.73      112.72     34.64 o 
 -10   4   4        2.46       26.60     21.48 o 
  -9   4   4      429.51      470.57     39.14 o 
  -8   4   4       21.90       12.76     15.21 o 
  -7   4   4     2621.57     2591.80     95.02 o 
  -6   4   4       52.55       79.08     21.85 o 
  -5   4   4        3.86        9.04      8.41 o 
  -4   4   4        2.94       42.75     11.50 o 
  -3   4   4     2390.62     2548.34     58.13 o 
  -2   4   4      500.65      472.45     15.71 o 
  -1   4   4      855.65      862.66     29.88 o 
   0   4   4      447.62      395.77     20.60 o 
   1   4   4        0.12        5.48      9.39 o 
   2   4   4      471.81      473.13     21.02 o 
   3   4   4      171.79      156.35     16.81 o 
   4   4   4        0.96       30.44     16.86 o 
   5   4   4      442.42      462.19     33.65 o 
   6   4   4      178.37      177.22     27.48 o 
   7   4   4       10.72       13.18     19.77 o 
   8   4   4       13.39       81.06     32.39 o 
 -11   5   4        5.11        7.60     21.81 o 
 -10   5   4       31.62        0.00     20.55 o 
  -9   5   4        3.25       30.86     21.33 o 
  -8   5   4       16.60      111.07     21.58 o 
  -7   5   4       31.78       60.18     17.53 o 
  -6   5   4      100.29       85.67     19.17 o 
  -5   5   4      318.06      322.03     24.09 o 
  -4   5   4       19.52       19.69     17.25 o 
  -3   5   4       51.15       74.17     10.21 o 
  -2   5   4     3345.10     3504.30     71.17 o 
  -1   5   4        6.82        6.93      4.13 o 
   0   5   4       58.69       54.57     12.34 o 
   1   5   4      548.89      553.36     20.34 o 
   2   5   4       11.64       16.74      8.51 o 
   3   5   4       87.32      143.61     22.99 o 
   4   5   4      557.95      545.23     31.48 o 
   5   5   4        0.34        1.09     11.79 o 
   6   5   4        6.36        0.00     14.11 o 
   7   5   4       37.34       22.97     23.57 o 
 -11   6   4        1.10       43.45     53.08 o 
 -10   6   4        0.49        0.00     23.28 o 
  -9   6   4        6.31        0.00     16.91 o 
  -8   6   4     1746.06     1718.45     78.28 o 
  -7   6   4        2.33       55.88     22.79 o 
  -6   6   4      349.42      394.41     29.21 o 
  -5   6   4        8.01       18.18      6.66 o 
  -4   6   4     1296.49     1304.12     37.31 o 
  -3   6   4      701.98      739.81     27.16 o 
  -2   6   4      452.33      513.42     22.65 o 
  -1   6   4      128.65      129.13      9.11 o 
   0   6   4      408.61      455.75     16.40 o 
   1   6   4        3.56        9.47      9.75 o 
   2   6   4      159.08      166.57     14.05 o 
   3   6   4       91.41      150.08     21.33 o 
   4   6   4      175.86      192.59     34.32 o 
   5   6   4        1.35       30.04     15.64 o 
   6   6   4       26.32       37.81     17.08 o 
   7   6   4        2.70       54.36     30.41 o 
 -11   7   4        8.65       74.59     53.62 o 
 -10   7   4       83.16       71.79     35.54 o 
  -9   7   4       28.97       51.26     35.64 o 
  -8   7   4        6.19       25.77     20.15 o 
  -7   7   4     1049.27      974.21     50.44 o 
  -6   7   4     1167.93     1120.65     48.58 o 
  -5   7   4      139.74      159.05     13.18 o 
  -4   7   4      128.60      144.45     11.87 o 
  -3   7   4     1682.90     1522.39     50.05 o 
  -2   7   4     4833.32     5124.18    109.26 o 
  -1   7   4      225.93      194.62     12.05 o 
   0   7   4      764.24      797.57     25.49 o 
   1   7   4     3937.40     4073.56     96.85 o 
   2   7   4        1.13       21.92     25.21 o 
   3   7   4      119.06      114.51     14.68 o 
   4   7   4      392.26      355.37     25.63 o 
   5   7   4       29.24       19.36     14.52 o 
   6   7   4        7.52       29.48     18.62 o 
   7   7   4      188.32       97.96     28.52 o 
 -11   8   4        6.49       61.17     46.74 o 
 -10   8   4        5.15       67.72     72.47 o 
  -9   8   4      598.57      553.46     46.77 o 
  -8   8   4      166.39      151.65     30.83 o 
  -7   8   4      816.49      824.33     47.49 o 
  -6   8   4       90.52       81.10     31.47 o 
  -5   8   4      106.88       76.83     16.17 o 
  -4   8   4      376.20      376.75     30.91 o 
  -3   8   4      476.69      470.60     21.26 o 
  -2   8   4      932.74      901.73     30.47 o 
  -1   8   4     3390.18     3255.82     76.83 o 
   0   8   4     1242.33     1347.17     42.32 o 
   1   8   4     1007.26     1003.42     35.35 o 
   2   8   4     2037.89     2025.79     78.54 o 
   3   8   4     1594.05     1449.25     53.87 o 
   4   8   4       10.43       33.85     17.49 o 
   5   8   4       90.25       89.39     18.30 o 
   6   8   4       50.07      117.67     26.41 o 
   7   8   4        8.00       29.26     23.61 o 
 -11   9   4      139.40      140.91     65.04 o 
 -10   9   4      192.85      249.65     49.71 o 
  -9   9   4      355.15      342.71     35.35 o 
  -8   9   4      346.44      493.73     38.94 o 
  -7   9   4      438.55      440.17     32.52 o 
  -6   9   4       25.43       22.17     18.48 o 
  -5   9   4      253.68      243.69     22.48 o 
  -4   9   4       13.68        0.00     14.69 o 
  -3   9   4      656.03      635.11     26.92 o 
  -2   9   4     2342.25     2302.99     62.41 o 
  -1   9   4      923.29      848.66     30.26 o 
   0   9   4     1922.55     1870.90     68.07 o 
   1   9   4       33.92       32.60      9.57 o 
   2   9   4      403.78      403.97     23.02 o 
   3   9   4       21.44       12.61     11.48 o 
   4   9   4       15.25        0.00     17.03 o 
   5   9   4       59.56       35.09     21.21 o 
   6   9   4       59.09       65.10     24.30 o 
   7   9   4       12.77       23.72     25.44 o 
 -10  10   4      110.90       96.42     37.04 o 
  -9  10   4      368.76      412.26     59.80 o 
  -8  10   4       12.08       36.61     25.30 o 
  -7  10   4      253.44      272.48     27.65 o 
  -6  10   4      852.89      789.49     55.65 o 
  -5  10   4     2108.95     2102.00     77.01 o 
  -4  10   4      122.36      105.20     15.18 o 
  -3  10   4        9.27       30.66     12.13 o 
  -2  10   4      233.94      287.14     19.46 o 
  -1  10   4       75.59      108.91     15.92 o 
   0  10   4      681.55      648.07     27.77 o 
   1  10   4      664.46      699.63     29.92 o 
   2  10   4       11.62       29.72     10.79 o 
   3  10   4       27.78       76.94     21.01 o 
   4  10   4      235.92      264.16     28.19 o 
   5  10   4       71.43      140.73     58.05 o 
   6  10   4      106.78       76.94     26.02 o 
   7  10   4       76.75      103.41     76.60 o 
 -10  11   4      573.15      623.37     71.51 o 
  -9  11   4       83.79      154.71     40.64 o 
  -8  11   4      187.63      271.08     41.84 o 
  -7  11   4       60.03       74.39     24.31 o 
  -6  11   4      588.46      602.52     37.52 o 
  -5  11   4      156.40      150.21     20.57 o 
  -4  11   4      291.31      280.56     17.56 o 
  -3  11   4      160.13      209.05     25.66 o 
  -2  11   4     1083.41     1058.28     38.47 o 
  -1  11   4      952.75      918.57     35.67 o 
   0  11   4      312.51      355.30     24.68 o 
   1  11   4     1281.75     1321.17     46.22 o 
   2  11   4      379.31      428.14     23.77 o 
   3  11   4       70.84      111.58     14.92 o 
   4  11   4      108.17      124.43     23.70 o 
   5  11   4      109.13      170.07     29.09 o 
   6  11   4      243.45      268.54     35.94 o 
 -10  12   4        0.61       37.50     34.39 o 
  -9  12   4      175.03      267.83     51.49 o 
  -8  12   4       54.02      117.86     55.24 o 
  -7  12   4        4.29       11.03     21.02 o 
  -6  12   4      328.86      304.53     25.59 o 
  -5  12   4       38.95       75.46     17.34 o 
  -4  12   4       62.22       99.95     20.22 o 
  -3  12   4      321.05      318.52     22.49 o 
  -2  12   4       11.33       29.01     14.11 o 
  -1  12   4       30.44       79.60     23.04 o 
   0  12   4       77.81       56.19     21.29 o 
   1  12   4       85.43      106.01     17.02 o 
   2  12   4       44.98       36.98     15.91 o 
   3  12   4       84.30      155.49     24.22 o 
   4  12   4     1002.59     1036.43     60.63 o 
   5  12   4      130.22      150.90     27.80 o 
   6  12   4        0.01        0.00     20.80 o 
 -10  13   4        0.43        0.00     36.07 o 
  -9  13   4        1.11        0.00     37.69 o 
  -8  13   4      248.54      281.23     47.01 o 
  -7  13   4      982.97      964.39     76.82 o 
  -6  13   4      148.76      155.91     19.10 o 
  -5  13   4     1054.39      957.09     48.28 o 
  -4  13   4      495.90      406.35     24.22 o 
  -3  13   4      767.11      773.94     36.48 o 
  -2  13   4      664.26      675.01     34.21 o 
  -1  13   4      107.86      127.85     17.60 o 
   0  13   4      216.14      216.94     21.34 o 
   1  13   4      258.38      307.06     21.98 o 
   2  13   4      151.34      118.35     20.46 o 
   3  13   4       16.34       34.49     21.02 o 
   4  13   4      222.98      281.87     33.49 o 
   5  13   4       60.29       73.42     25.44 o 
   6  13   4        0.00        0.00     33.79 o 
  -9  14   4      274.96      500.33    115.69 o 
  -8  14   4        8.32       58.16     30.83 o 
  -7  14   4        6.41       72.80     34.71 o 
  -6  14   4      294.02      281.62     37.28 o 
  -5  14   4      785.07      651.16     46.56 o 
  -4  14   4      312.15      263.33     20.38 o 
  -3  14   4       46.82       51.88     15.30 o 
  -2  14   4      521.26      511.78     31.74 o 
  -1  14   4      372.55      358.01     26.31 o 
   0  14   4       19.72       49.88     15.66 o 
   1  14   4        6.62        0.00     11.28 o 
   2  14   4       48.00       90.76     21.82 o 
   3  14   4      208.49      221.99     34.06 o 
   4  14   4      106.75      150.71     28.20 o 
   5  14   4      101.23       97.21     26.84 o 
   6  14   4       26.34       29.77     39.60 o 
  -9  15   4        9.88       16.01     28.98 o 
  -8  15   4       59.50       32.54     26.97 o 
  -7  15   4        3.89       45.52     29.79 o 
  -6  15   4      143.44      100.99     31.03 o 
  -5  15   4       28.62       49.31     19.39 o 
  -4  15   4       47.04       54.39     14.61 o 
  -3  15   4        4.52        0.00     13.56 o 
  -2  15   4      554.75      600.11     36.39 o 
  -1  15   4      498.78      471.67     33.52 o 
   0  15   4       47.62       55.07     16.60 o 
   1  15   4       77.55       71.59     14.15 o 
   2  15   4       55.46       44.20     22.79 o 
   3  15   4        0.82       45.73     28.83 o 
   4  15   4       17.00       38.47     24.23 o 
   5  15   4       24.10       10.85     21.69 o 
  -9  16   4        3.82       16.55     38.20 o 
  -8  16   4        0.09       63.68     62.56 o 
  -7  16   4      119.38      159.15     38.56 o 
  -6  16   4       32.41       32.14     22.59 o 
  -5  16   4       28.14      152.41     37.68 o 
  -4  16   4      103.77      107.56     16.78 o 
  -3  16   4      133.15      157.62     22.07 o 
  -2  16   4      129.46      148.19     30.06 o 
  -1  16   4        3.88       19.84     15.60 o 
   0  16   4      640.08      541.19     41.38 o 
   1  16   4        4.81       37.50     39.08 o 
   2  16   4      251.03      203.99     30.69 o 
   3  16   4       26.37       22.98     20.58 o 
   4  16   4      149.88      167.23     30.68 o 
   5  16   4        3.51       18.32     57.26 o 
  -8  17   4        0.94       15.16     38.58 o 
  -7  17   4       62.61       42.88     31.07 o 
  -6  17   4        6.22       20.02     22.92 o 
  -5  17   4       31.41       20.82     20.76 o 
  -4  17   4       30.22       64.12     25.41 o 
  -3  17   4      671.60      643.94     40.37 o 
  -2  17   4      654.43      672.84     49.75 o 
  -1  17   4       38.70       86.94     19.62 o 
   0  17   4      528.56      539.53     34.58 o 
   1  17   4       42.03       81.99     36.13 o 
   2  17   4      219.66      261.86     32.33 o 
   3  17   4       65.91       80.77     33.40 o 
   4  17   4       76.17       66.40     26.14 o 
   5  17   4        8.60       86.89     43.84 o 
  -8  18   4        5.14       53.73     36.00 o 
  -7  18   4      313.24      278.16     45.56 o 
  -6  18   4        0.87       36.78     25.21 o 
  -5  18   4       49.13       59.61     28.26 o 
  -4  18   4        1.00       14.33     28.25 o 
  -3  18   4       41.90       35.71     16.78 o 
  -2  18   4        4.20       13.08     15.63 o 
  -1  18   4      231.98      274.93     29.86 o 
   0  18   4       25.96       60.35     23.29 o 
   1  18   4       11.15       51.47     33.42 o 
   2  18   4      231.72      314.61     38.68 o 
   3  18   4       66.41       36.65     24.16 o 
   4  18   4       42.92       40.09     30.23 o 
  -7  19   4       57.60       90.16     39.14 o 
  -6  19   4       49.81       64.61     31.84 o 
  -5  19   4       90.07       80.77     30.06 o 
  -4  19   4      111.45      115.84     32.88 o 
  -3  19   4      313.57      271.06     28.21 o 
  -2  19   4       82.07      103.96     23.27 o 
  -1  19   4       57.98      107.75     23.90 o 
   0  19   4       12.94       51.24     24.27 o 
   1  19   4        9.89       68.28     27.35 o 
   2  19   4       14.01        5.67     19.77 o 
   3  19   4       79.31      111.51     32.42 o 
  -6  20   4       65.16      106.91     46.95 o 
  -5  20   4       58.82       70.20     30.37 o 
  -4  20   4       27.79       32.48     27.34 o 
  -3  20   4        8.67       42.71     28.12 o 
  -2  20   4        0.98       13.80     22.64 o 
  -1  20   4      352.22      268.23     39.74 o 
   0  20   4      201.59      276.56     40.40 o 
   1  20   4       22.25       11.19     21.39 o 
   2  20   4      198.92      171.11     35.14 o 
   3  20   4      163.17       90.52     38.20 o 
  -6  21   4        0.02       41.86     29.36 o 
  -5  21   4      320.99      324.90     49.55 o 
  -4  21   4       45.68        0.00     23.65 o 
  -3  21   4      362.88      387.49     52.52 o 
  -2  21   4        0.27        0.00     19.28 o 
  -1  21   4      389.50      387.48     46.46 o 
   0  21   4      275.80      289.80     46.01 o 
   1  21   4       34.67       37.58     26.69 o 
   2  21   4        2.94       10.22     23.24 o 
  -5  22   4        0.02        4.44     24.22 o 
  -4  22   4       35.32       50.04     32.37 o 
  -3  22   4      136.26      183.55     37.78 o 
  -2  22   4       11.01       41.66     33.59 o 
  -1  22   4       34.13       29.45     26.77 o 
   0  22   4       79.37       78.93     34.54 o 
   1  22   4      137.21       95.06     33.05 o 
  -3  23   4        0.16       49.93     41.89 o 
  -2  23   4        1.24        2.53     28.21 o 
  -1  23   4       38.45       37.40     34.12 o 
 -11   1   5        0.07        0.00     22.38 o 
 -10   1   5       24.11        0.00     24.51 o 
  -9   1   5       19.86       11.51     14.44 o 
  -8   1   5      268.55      248.53     22.14 o 
  -7   1   5       40.49       44.23     14.22 o 
  -6   1   5      569.88      520.10     25.92 o 
  -5   1   5     1352.91     1266.62     41.41 o 
  -4   1   5      269.63      232.89     15.43 o 
  -3   1   5      597.85      618.25     22.26 o 
  -2   1   5      138.01      141.69     11.09 o 
  -1   1   5     1104.54     1065.09     34.37 o 
   0   1   5      603.13      551.46     40.13 o 
   1   1   5       60.04       72.75     14.50 o 
   2   1   5      103.73       76.22      9.90 o 
   3   1   5     1728.52     1615.88     57.12 o 
   4   1   5       12.36       23.08     14.35 o 
   5   1   5        0.01        0.00     18.44 o 
   6   1   5       56.61      103.50     24.96 o 
   7   1   5       35.10        0.00     25.47 o 
 -11   2   5       87.56      101.96     34.93 o 
 -10   2   5       75.32       69.21     23.25 o 
  -9   2   5        0.10       70.68     25.50 o 
  -8   2   5       15.28       92.18     25.50 o 
  -7   2   5      812.38      683.10     32.35 o 
  -6   2   5     1770.93     1975.77     59.78 o 
  -5   2   5       20.35        0.00      8.87 o 
  -4   2   5      915.88      990.70     32.76 o 
  -3   2   5       96.02      133.69     10.22 o 
  -2   2   5     3060.63     2705.13     83.94 o 
  -1   2   5      357.68      374.15     28.47 o 
   0   2   5     2941.74     2941.53     78.61 o 
   1   2   5       37.56       54.13     12.42 o 
   2   2   5      158.56      171.24     13.46 o 
   3   2   5        0.12        0.00     10.68 o 
   4   2   5      421.73      464.06     41.79 o 
   5   2   5        2.04        0.00     20.09 o 
   6   2   5        0.52       47.67     24.49 o 
   7   2   5        0.70        8.18     22.26 o 
 -11   3   5        0.44       51.23     27.91 o 
 -10   3   5      729.31      830.79     58.68 o 
  -9   3   5        2.09       60.02     33.99 o 
  -8   3   5        0.26       15.41     15.63 o 
  -7   3   5     1646.95     1690.76     57.19 o 
  -6   3   5     1629.97     1767.30     56.43 o 
  -5   3   5       17.76        4.45      8.02 o 
  -4   3   5      156.88      206.99     27.34 o 
  -3   3   5      594.17      568.20     21.08 o 
  -2   3   5        6.62       31.46     33.22 o 
  -1   3   5       81.44      102.39     11.78 o 
   0   3   5       79.15       70.88     15.86 o 
   1   3   5      189.53      211.06     18.20 o 
   2   3   5      534.78      434.62     21.37 o 
   3   3   5     1420.57     1323.72     50.13 o 
   4   3   5       63.91       85.61     18.89 o 
   5   3   5       69.42       21.03     19.20 o 
   6   3   5        5.33        0.00     17.44 o 
   7   3   5        4.33        9.86     25.88 o 
 -11   4   5        7.15       25.29     29.28 o 
 -10   4   5      164.27      158.73     28.40 o 
  -9   4   5      299.74      334.09     35.89 o 
  -8   4   5      286.90      323.42     41.76 o 
  -7   4   5      748.53      633.79     29.94 o 
  -6   4   5       35.20       57.54     14.53 o 
  -5   4   5       40.48       44.63     13.26 o 
  -4   4   5      935.91      962.07     32.78 o 
  -3   4   5      166.03      143.02     12.08 o 
  -2   4   5      109.33      106.94      7.68 o 
  -1   4   5      119.66      120.03     13.30 o 
   0   4   5        9.31       51.91     12.28 o 
   1   4   5        2.47       42.50     26.63 o 
   2   4   5     1117.56     1074.47     40.96 o 
   3   4   5      390.29      406.97     26.27 o 
   4   4   5      291.74      350.90     35.70 o 
   5   4   5       10.09       26.95     18.40 o 
   6   4   5       57.47       41.75     24.66 o 
   7   4   5       54.51       36.70     34.85 o 
 -11   5   5       10.31       42.19     42.42 o 
 -10   5   5      267.35      186.10     35.90 o 
  -9   5   5      349.67      455.73     47.84 o 
  -8   5   5     1777.51     1796.17     83.17 o 
  -7   5   5       13.40       20.68     16.73 o 
  -6   5   5      735.95      707.51     40.50 o 
  -5   5   5     1911.74     1845.89     54.66 o 
  -4   5   5      808.27      662.64     25.88 o 
  -3   5   5      229.36      212.54     20.28 o 
  -2   5   5     2160.46     2117.48     66.91 o 
  -1   5   5       25.07       45.59     12.37 o 
   0   5   5      899.30      795.69     38.45 o 
   1   5   5      374.43      360.03     27.76 o 
   2   5   5      455.47      450.92     23.36 o 
   3   5   5      463.74      452.94     26.24 o 
   4   5   5      116.78      134.20     19.17 o 
   5   5   5      125.08      122.34     24.49 o 
   6   5   5      180.26      182.96     35.93 o 
   7   5   5       29.42       50.26     56.62 o 
 -11   6   5        0.82       31.25     25.73 o 
 -10   6   5       52.60       51.17     26.32 o 
  -9   6   5      303.68      315.57     33.45 o 
  -8   6   5        3.11       45.60     19.65 o 
  -7   6   5      688.34      715.25     43.79 o 
  -6   6   5        9.24       16.75     14.63 o 
  -5   6   5      385.20      346.17     18.77 o 
  -4   6   5     2751.34     2707.84     69.80 o 
  -3   6   5      323.67      274.46     15.14 o 
  -2   6   5       26.28       42.04      6.50 o 
  -1   6   5        7.01       26.85     24.05 o 
   0   6   5      471.89      490.90     31.31 o 
   1   6   5       22.74       49.35     22.25 o 
   2   6   5      975.53      904.08     47.25 o 
   3   6   5      125.48      162.89     29.19 o 
   4   6   5       12.82        0.00     17.93 o 
   5   6   5       11.90       36.58     30.89 o 
   6   6   5       44.29       55.25     27.11 o 
 -11   7   5        4.03       28.58     33.84 o 
 -10   7   5       39.50       62.68     25.95 o 
  -9   7   5      349.67      385.27     39.25 o 
  -8   7   5      343.15      331.00     36.16 o 
  -7   7   5        5.47       58.80     25.03 o 
  -6   7   5        9.59       16.11     16.01 o 
  -5   7   5      251.63      227.39     15.82 o 
  -4   7   5       92.83      137.76     13.39 o 
  -3   7   5      774.14      729.32     26.87 o 
  -2   7   5      883.00      883.58     28.49 o 
  -1   7   5      567.84      578.32     18.92 o 
   0   7   5      446.05      454.79     29.68 o 
   1   7   5     1592.24     1559.34     62.48 o 
   2   7   5      759.04      749.37     32.71 o 
   3   7   5        4.24        0.00     16.67 o 
   4   7   5        7.92        8.25     11.64 o 
   5   7   5       55.56      111.65     32.13 o 
   6   7   5        0.21        1.42     18.62 o 
 -11   8   5       36.32       43.57     32.06 o 
 -10   8   5        1.87       26.62     21.64 o 
  -9   8   5      366.92      401.18     41.49 o 
  -8   8   5       12.47        5.47     15.84 o 
  -7   8   5       25.22       26.09     17.01 o 
  -6   8   5       19.07       28.12     25.09 o 
  -5   8   5      764.03      716.69     36.14 o 
  -4   8   5      860.32      777.06     31.42 o 
  -3   8   5        0.41        3.38      8.54 o 
  -2   8   5     1406.68     1375.34     41.12 o 
  -1   8   5       22.94       68.65     15.15 o 
   0   8   5       25.49      117.05     30.48 o 
   1   8   5      143.98      153.40     29.74 o 
   2   8   5       42.82       49.60     12.61 o 
   3   8   5        3.57        2.20      8.76 o 
   4   8   5       74.19      105.63     21.18 o 
   5   8   5        0.18        5.60     23.58 o 
   6   8   5       20.61       50.21     29.48 o 
 -11   9   5        2.19       25.66     38.12 o 
 -10   9   5      266.68      316.53     47.79 o 
  -9   9   5        2.01        0.00     14.63 o 
  -8   9   5      151.37      207.14     27.25 o 
  -7   9   5     4655.84     4642.13    163.05 o 
  -6   9   5       67.70       77.46     30.67 o 
  -5   9   5      259.91      210.26     18.64 o 
  -4   9   5      359.62      401.45     22.33 o 
  -3   9   5     1831.28     1751.64     62.77 o 
  -2   9   5      616.46      615.56     26.50 o 
  -1   9   5      553.54      568.92     29.89 o 
   0   9   5      172.67      153.63     13.44 o 
   1   9   5       45.28       63.71     11.30 o 
   2   9   5      820.97      706.82     47.58 o 
   3   9   5       64.38       62.03     21.66 o 
   4   9   5       24.90       25.35     28.49 o 
   5   9   5      900.64      866.67     69.66 o 
   6   9   5       81.72       53.51     40.76 o 
 -10  10   5       67.98      111.76     38.99 o 
  -9  10   5       20.21       57.25     30.48 o 
  -8  10   5        2.04        0.00     17.47 o 
  -7  10   5      122.57      141.38     23.04 o 
  -6  10   5      907.87      870.02     48.29 o 
  -5  10   5      393.45      370.37     22.08 o 
  -4  10   5     1668.45     1563.87     51.64 o 
  -3  10   5      133.80      151.74     15.82 o 
  -2  10   5      110.77      130.42     19.26 o 
  -1  10   5       46.21       54.52     10.48 o 
   0  10   5     1181.23     1172.25     41.25 o 
   1  10   5      128.30      131.35     17.51 o 
   2  10   5      353.88      310.18     20.99 o 
   3  10   5      147.42      173.74     23.32 o 
   4  10   5       74.01       77.33     33.89 o 
   5  10   5      264.81      200.57     38.55 o 
   6  10   5       33.69       29.24     30.91 o 
 -10  11   5       52.08       23.28     29.74 o 
  -9  11   5      111.66       92.59     48.59 o 
  -8  11   5      371.10      361.61     37.78 o 
  -7  11   5      260.67      311.88     37.01 o 
  -6  11   5      985.45      984.06     53.27 o 
  -5  11   5      354.12      377.10     22.58 o 
  -4  11   5      305.49      347.81     35.78 o 
  -3  11   5       59.33       63.05     13.92 o 
  -2  11   5      295.86      291.23     20.45 o 
  -1  11   5       82.14       97.65     15.19 o 
   0  11   5        1.34        0.00      9.18 o 
   1  11   5        7.57       30.82     11.10 o 
   2  11   5        2.55       28.16     11.74 o 
   3  11   5       66.82       55.77     20.16 o 
   4  11   5       11.38        8.72     21.95 o 
   5  11   5        0.01        9.35     23.96 o 
   6  11   5      127.15      124.57     41.27 o 
 -10  12   5        0.52       54.69     34.02 o 
  -9  12   5      102.82      122.37     34.59 o 
  -8  12   5       61.54       93.19     57.33 o 
  -7  12   5       39.79       30.14     17.72 o 
  -6  12   5      224.38      203.78     25.85 o 
  -5  12   5      227.98      195.22     17.05 o 
  -4  12   5      102.45      107.27     16.46 o 
  -3  12   5      682.66      667.40     34.14 o 
  -2  12   5       36.15       27.64     12.38 o 
  -1  12   5       30.70       33.68     12.92 o 
   0  12   5       90.35      122.37     23.93 o 
   1  12   5      225.70      271.11     37.68 o 
   2  12   5        1.05       55.59     23.85 o 
   3  12   5      105.48      187.56     34.90 o 
   4  12   5      134.06      189.01     37.37 o 
   5  12   5       29.20       26.14     29.90 o 
 -10  13   5      119.15       68.15     41.35 o 
  -9  13   5      124.28      210.02     40.13 o 
  -8  13   5       59.51       90.19     32.25 o 
  -7  13   5     1213.10     1086.42     64.19 o 
  -6  13   5      798.25      822.48     51.43 o 
  -5  13   5        0.09       53.89     31.43 o 
  -4  13   5       89.22      116.38     16.80 o 
  -3  13   5      526.74      539.66     31.57 o 
  -2  13   5       33.44       61.30     15.92 o 
  -1  13   5       49.45       48.60     14.72 o 
   0  13   5      516.53      491.15     30.23 o 
   1  13   5      117.69      128.30     18.19 o 
   2  13   5      126.32      165.42     33.18 o 
   3  13   5       59.03      119.73     33.60 o 
   4  13   5        0.12       13.59     24.85 o 
   5  13   5      174.00      230.35     44.48 o 
  -9  14   5       62.15       43.11     31.14 o 
  -8  14   5       40.46       62.17     28.72 o 
  -7  14   5      109.09      131.46     33.95 o 
  -6  14   5        4.89        9.20     25.67 o 
  -5  14   5      782.08      727.09     46.30 o 
  -4  14   5      255.73      253.72     23.76 o 
  -3  14   5      165.28      166.86     21.52 o 
  -2  14   5       69.28       88.24     18.23 o 
  -1  14   5       86.07       88.82     17.79 o 
   0  14   5       59.96       60.12     21.87 o 
   1  14   5      217.07      171.08     19.74 o 
   2  14   5      213.10      325.57     43.70 o 
   3  14   5      158.35      182.98     38.15 o 
   4  14   5        2.16       56.18     31.70 o 
   5  14   5      206.34      203.19     43.55 o 
  -9  15   5        6.84       15.49     29.87 o 
  -8  15   5       18.81       18.03     25.04 o 
  -7  15   5        0.95       48.45     39.85 o 
  -6  15   5      436.68      431.09     56.22 o 
  -5  15   5       69.12       40.20     18.44 o 
  -4  15   5      449.37      436.36     29.85 o 
  -3  15   5       85.82       87.49     21.83 o 
  -2  15   5      485.80      462.51     31.97 o 
  -1  15   5     1330.04     1369.21     60.78 o 
   0  15   5      129.55      166.55     38.06 o 
   1  15   5      711.88      650.18     47.26 o 
   2  15   5      363.29      438.95     49.31 o 
   3  15   5      125.39      141.49     37.70 o 
   4  15   5       40.10       53.13     38.37 o 
  -8  16   5       12.87       33.93     31.20 o 
  -7  16   5       10.45       26.43     31.13 o 
  -6  16   5        7.41       58.54     28.08 o 
  -5  16   5        0.14        2.41     26.14 o 
  -4  16   5      239.91      267.65     26.04 o 
  -3  16   5      118.60      101.59     20.80 o 
  -2  16   5       82.65       70.54     18.86 o 
  -1  16   5       22.06       38.66     17.26 o 
   0  16   5      114.54      113.90     23.83 o 
   1  16   5        0.18        0.00     21.76 o 
   2  16   5       26.93        9.90     24.32 o 
   3  16   5        4.05        3.92     26.82 o 
   4  16   5        0.16        0.00     38.96 o 
  -8  17   5      362.81      444.12     62.36 o 
  -7  17   5      114.38      207.27     43.81 o 
  -6  17   5       67.36       55.76     30.19 o 
  -5  17   5      119.72      165.87     32.70 o 
  -4  17   5      433.94      393.65     31.53 o 
  -3  17   5        5.15       18.85     18.08 o 
  -2  17   5        0.56        6.37     17.65 o 
  -1  17   5        0.23        4.55     15.18 o 
   0  17   5      188.40      152.36     26.90 o 
   1  17   5       34.87       95.38     36.86 o 
   2  17   5        4.68        5.69     31.05 o 
   3  17   5      139.04      129.62     37.58 o 
  -7  18   5       10.79        0.00     23.61 o 
  -6  18   5        6.10        0.00     24.63 o 
  -5  18   5        7.28       26.78     26.29 o 
  -4  18   5       23.70       79.04     21.91 o 
  -3  18   5        1.96       26.83     17.69 o 
  -2  18   5      108.54       91.74     22.00 o 
  -1  18   5       17.86       56.91     28.04 o 
   0  18   5       42.57       32.11     27.95 o 
   1  18   5      267.63      336.67     53.44 o 
   2  18   5      198.01      127.55     42.73 o 
   3  18   5       49.42       36.79     32.21 o 
  -7  19   5        0.01       27.19     29.69 o 
  -6  19   5       23.58       30.10     28.25 o 
  -5  19   5        8.28       36.04     26.24 o 
  -4  19   5      110.81      148.72     38.72 o 
  -3  19   5       34.99       96.82     38.98 o 
  -2  19   5       68.85       83.92     23.80 o 
  -1  19   5       21.46       17.43     20.74 o 
   0  19   5       26.72       30.40     33.30 o 
   1  19   5        9.43       43.10     35.77 o 
   2  19   5        5.80       15.37     28.47 o 
  -6  20   5       18.17        0.00     26.38 o 
  -5  20   5       44.90       99.04     33.35 o 
  -4  20   5       90.91       83.98     38.85 o 
  -3  20   5        8.21        0.00     18.10 o 
  -2  20   5      147.83      161.06     29.00 o 
  -1  20   5        1.92       79.81     44.22 o 
   0  20   5       16.07       69.12     37.12 o 
   1  20   5        0.44       14.20     27.54 o 
  -5  21   5      204.96      170.60     44.10 o 
  -4  21   5       63.72       70.84     33.06 o 
  -3  21   5       70.99       24.88     26.29 o 
  -2  21   5        2.23       21.47     25.05 o 
  -1  21   5       11.16       51.67     31.20 o 
   0  21   5       13.24        0.00     32.79 o 
  -3  22   5       49.58       13.85     32.25 o 
  -2  22   5        1.91        9.63     24.57 o 
  -1  22   5        0.40        0.00     31.57 o 
 -11   0   6       19.28       66.56     62.43 o 
 -10   0   6        2.03       51.18     36.91 o 
  -9   0   6      508.13      437.53     46.73 o 
  -8   0   6      308.82      311.37     55.37 o 
  -7   0   6       80.28      121.87     25.30 o 
  -6   0   6      167.56      194.73     32.39 o 
  -5   0   6     1844.44     1979.21     86.61 o 
  -4   0   6      188.12      166.72     20.03 o 
  -3   0   6      199.28      138.99     15.77 o 
  -2   0   6     2464.57     2276.74     62.07 o 
  -1   0   6     1831.56     1787.25    105.26 o 
   0   0   6      337.05      328.51     49.98 o 
   1   0   6     1091.74     1092.77     93.72 o 
   2   0   6       21.72       33.19     37.74 o 
   3   0   6      170.44      157.51     42.19 o 
   4   0   6      120.39       45.55     54.41 o 
   5   0   6       11.25        0.00     46.14 o 
   6   0   6       31.92       78.15     62.55 o 
 -11   1   6        1.59       29.58     30.27 o 
 -10   1   6        9.43       17.89     22.29 o 
  -9   1   6      375.26      375.35     29.63 o 
  -8   1   6      200.26      190.02     22.29 o 
  -7   1   6      375.74      374.20     26.81 o 
  -6   1   6      225.83      234.49     19.62 o 
  -5   1   6      430.27      433.08     24.63 o 
  -4   1   6     1198.54     1181.31     37.87 o 
  -3   1   6     1508.96     1479.48     44.07 o 
  -2   1   6      259.78      280.16     17.25 o 
  -1   1   6       49.47       52.01     22.23 o 
   0   1   6       51.45       88.25     25.20 o 
   1   1   6      187.17      173.56     28.41 o 
   2   1   6      492.61      367.18     35.00 o 
   3   1   6       36.99       76.51     22.70 o 
   4   1   6       42.14       48.41     26.50 o 
   5   1   6        2.80       43.91     32.43 o 
   6   1   6       73.81        1.59     29.01 o 
 -11   2   6       54.67       65.47     33.00 o 
 -10   2   6      252.82      306.10     39.82 o 
  -9   2   6      208.68      262.64     31.13 o 
  -8   2   6      190.77      171.34     20.02 o 
  -7   2   6     1368.21     1428.38     53.94 o 
  -6   2   6      169.07      188.18     19.32 o 
  -5   2   6      114.30      137.18     16.23 o 
  -4   2   6      543.35      505.21     22.55 o 
  -3   2   6       83.12       93.23      9.23 o 
  -2   2   6      222.03      203.90     14.57 o 
  -1   2   6      119.57       88.27     14.24 o 
   0   2   6        1.54        0.00      7.08 o 
   1   2   6        9.65       28.59     23.38 o 
   2   2   6       71.97       60.41     13.94 o 
   3   2   6       39.43       83.76     19.60 o 
   4   2   6       54.53       48.08     23.52 o 
   5   2   6      113.01      132.02     54.09 o 
   6   2   6       38.81       48.39     38.98 o 
 -11   3   6       33.21       27.65     30.80 o 
 -10   3   6        8.31       20.47     21.03 o 
  -9   3   6     1355.27     1301.68     72.31 o 
  -8   3   6       97.53      104.31     25.34 o 
  -7   3   6      426.68      460.34     28.41 o 
  -6   3   6      123.64      155.97     17.17 o 
  -5   3   6      974.68      966.03     38.31 o 
  -4   3   6     1046.77      995.89     34.76 o 
  -3   3   6      781.80      686.43     33.37 o 
  -2   3   6     1351.33     1333.71     50.47 o 
  -1   3   6        0.46       13.17     17.30 o 
   0   3   6      239.67      205.37     22.67 o 
   1   3   6      729.09      594.59     47.00 o 
   2   3   6       34.14       32.36     14.90 o 
   3   3   6        4.18        4.19     13.02 o 
   4   3   6       14.12       48.21     40.06 o 
   5   3   6       59.36      115.77     35.42 o 
   6   3   6        0.03       58.47     32.03 o 
 -11   4   6       80.25       83.75     36.40 o 
 -10   4   6      304.75      290.24     37.45 o 
  -9   4   6      108.48      184.68     31.36 o 
  -8   4   6      100.83      145.66     26.36 o 
  -7   4   6        8.44       38.13     16.36 o 
  -6   4   6      181.46      225.21     20.66 o 
  -5   4   6       14.71       33.99     12.02 o 
  -4   4   6      912.80      868.34     31.72 o 
  -3   4   6       40.23       46.92      6.88 o 
  -2   4   6       31.28       41.35     22.66 o 
  -1   4   6      159.72      193.81     26.01 o 
   0   4   6      502.17      477.94     27.43 o 
   1   4   6       72.53      103.26     16.23 o 
   2   4   6        2.18       34.19     14.60 o 
   3   4   6        0.41        0.00     16.18 o 
   4   4   6       78.14      106.22     29.85 o 
   5   4   6       29.88        0.00     28.73 o 
   6   4   6       73.91       49.89     31.91 o 
 -11   5   6       20.35       26.43     31.58 o 
 -10   5   6        3.63       26.60     26.62 o 
  -9   5   6       43.41       54.85     27.83 o 
  -8   5   6       54.03       57.77     28.63 o 
  -7   5   6      338.07      286.57     20.95 o 
  -6   5   6     1056.22     1038.99     42.07 o 
  -5   5   6      136.28      159.50     30.00 o 
  -4   5   6       33.01       37.57     14.90 o 
  -3   5   6     1022.86      969.71     46.41 o 
  -2   5   6        0.70        0.66     13.18 o 
  -1   5   6       24.98        2.34     14.46 o 
   0   5   6      180.81      190.29     20.73 o 
   1   5   6       46.59       73.62     32.76 o 
   2   5   6      116.77      172.11     25.99 o 
   3   5   6       54.54       66.70     23.24 o 
   4   5   6       14.82       20.04     22.45 o 
   5   5   6       76.79       41.54     24.06 o 
 -11   6   6       73.42       42.17     38.45 o 
 -10   6   6      175.59      247.11     35.32 o 
  -9   6   6       33.27       70.47     24.48 o 
  -8   6   6      512.65      454.24     39.08 o 
  -7   6   6      770.04      808.99     48.78 o 
  -6   6   6     1356.96     1333.55     59.25 o 
  -5   6   6      354.19      343.56     21.62 o 
  -4   6   6       38.20       19.19     12.58 o 
  -3   6   6      461.62      435.95     26.12 o 
  -2   6   6      995.09     1011.48     45.53 o 
  -1   6   6      534.23      432.38     27.00 o 
   0   6   6       17.93       39.76     19.87 o 
   1   6   6      108.11      100.66     19.23 o 
   2   6   6       55.69       22.96     19.46 o 
   3   6   6       11.29        0.00     14.88 o 
   4   6   6       91.48       43.41     24.48 o 
   5   6   6       12.87       53.90     23.84 o 
 -11   7   6      197.91      191.81     53.04 o 
 -10   7   6       72.23      141.83     44.29 o 
  -9   7   6      407.02      372.61     38.88 o 
  -8   7   6      152.20      214.83     29.83 o 
  -7   7   6      373.21      409.04     40.40 o 
  -6   7   6      357.01      326.33     21.31 o 
  -5   7   6      251.39      277.72     30.91 o 
  -4   7   6     1368.74     1329.34     71.10 o 
  -3   7   6      389.01      374.76     32.36 o 
  -2   7   6      221.91      187.44     23.29 o 
  -1   7   6        1.15       56.57     16.06 o 
   0   7   6      196.87      184.06     22.73 o 
   1   7   6     1342.00     1344.17     63.04 o 
   2   7   6        8.22        0.00     23.27 o 
   3   7   6        7.70       13.39     16.16 o 
   4   7   6       87.88       90.33     32.76 o 
   5   7   6        2.44        0.36     21.27 o 
 -11   8   6        5.10       34.48     29.68 o 
 -10   8   6       43.70       44.55     39.68 o 
  -9   8   6        5.98        5.06     19.99 o 
  -8   8   6      117.74      147.22     30.20 o 
  -7   8   6      454.96      452.57     37.95 o 
  -6   8   6      567.90      541.98     28.78 o 
  -5   8   6     2513.65     2347.25     74.04 o 
  -4   8   6     2281.98     2171.81     67.01 o 
  -3   8   6     1447.45     1428.34     51.48 o 
  -2   8   6      391.70      379.86     30.75 o 
  -1   8   6     1406.54     1360.48     59.70 o 
   0   8   6     1538.92     1564.03     68.30 o 
   1   8   6       76.57       98.56     24.63 o 
   2   8   6      276.79      261.60     30.07 o 
   3   8   6       20.27       62.75     21.17 o 
   4   8   6      202.59      184.61     30.37 o 
   5   8   6       40.30       28.39     27.88 o 
 -10   9   6       87.05       81.01     25.65 o 
  -9   9   6        0.72        0.00     24.53 o 
  -8   9   6       94.64      121.16     27.20 o 
  -7   9   6      429.09      450.63     37.42 o 
  -6   9   6      588.88      561.40     44.53 o 
  -5   9   6      450.05      397.94     25.39 o 
  -4   9   6     1625.73     1504.34     52.70 o 
  -3   9   6       89.72       97.50     12.18 o 
  -2   9   6      267.51      280.72     27.60 o 
  -1   9   6      139.39      174.12     39.08 o 
   0   9   6       40.01       55.06     20.03 o 
   1   9   6       36.74       18.91     18.72 o 
   2   9   6       50.97       78.42     20.87 o 
   3   9   6        0.22       21.42     17.75 o 
   4   9   6      102.38      156.63     35.16 o 
   5   9   6       76.62       26.50     28.21 o 
 -10  10   6        2.76       21.69     26.47 o 
  -9  10   6      110.30      128.83     27.72 o 
  -8  10   6      215.62      318.23     61.15 o 
  -7  10   6        3.02       20.41     17.04 o 
  -6  10   6      326.18      371.02     32.05 o 
  -5  10   6        0.57        0.00     12.20 o 
  -4  10   6      415.22      363.63     26.33 o 
  -3  10   6      280.89      284.89     36.44 o 
  -2  10   6     1282.08     1268.24     60.86 o 
  -1  10   6       59.30      111.56     35.98 o 
   0  10   6        1.34        0.00     26.24 o 
   1  10   6        2.81        0.00     15.59 o 
   2  10   6       11.33       19.57     16.09 o 
   3  10   6       76.91       91.90     22.64 o 
   4  10   6       36.98       93.59     49.77 o 
   5  10   6       48.70       32.10     30.55 o 
 -10  11   6       25.96       25.83     30.73 o 
  -9  11   6       12.91       70.69     37.76 o 
  -8  11   6        0.02       18.49     17.53 o 
  -7  11   6      468.76      459.15     41.35 o 
  -6  11   6     1367.80     1198.61     62.51 o 
  -5  11   6     1008.59      823.35     37.89 o 
  -4  11   6       35.19       26.91     13.84 o 
  -3  11   6     1744.59     1558.54     56.00 o 
  -2  11   6       68.11       71.66     21.06 o 
  -1  11   6      198.76      202.92     27.02 o 
   0  11   6      278.96      275.33     28.10 o 
   1  11   6        2.18       13.65     15.69 o 
   2  11   6       15.64       61.33     20.94 o 
   3  11   6      365.41      444.40     51.80 o 
   4  11   6        1.33        0.00     28.16 o 
 -10  12   6       36.31        9.45     27.96 o 
  -9  12   6       30.67       56.69     30.41 o 
  -8  12   6      147.68      207.78     36.84 o 
  -7  12   6      396.59      330.77     34.43 o 
  -6  12   6      245.51      313.32     39.32 o 
  -5  12   6     1285.51     1293.11     63.13 o 
  -4  12   6        5.95       13.61     15.91 o 
  -3  12   6      454.90      484.13     30.72 o 
  -2  12   6      324.41      284.39     21.70 o 
  -1  12   6       37.68       72.10     33.39 o 
   0  12   6       40.01       81.46     25.00 o 
   1  12   6      116.48      117.45     27.84 o 
   2  12   6       70.88       85.85     24.50 o 
   3  12   6        1.74       32.45     28.67 o 
   4  12   6       91.07      155.43     38.12 o 
  -9  13   6       46.36       22.49     24.59 o 
  -8  13   6        1.95        2.41     22.73 o 
  -7  13   6        0.40        0.00     20.12 o 
  -6  13   6       36.18       76.61     26.73 o 
  -5  13   6       11.33       24.32     13.47 o 
  -4  13   6       26.96       52.08     14.81 o 
  -3  13   6       49.17       49.33     14.24 o 
  -2  13   6       49.65       37.02     18.70 o 
  -1  13   6        4.03        0.35     19.86 o 
   0  13   6      336.96      293.57     32.25 o 
   1  13   6       74.33       67.90     20.97 o 
   2  13   6       10.66       11.19     24.19 o 
   3  13   6      180.28      167.85     37.90 o 
   4  13   6        0.78        0.00     28.27 o 
  -9  14   6        2.83       66.61     57.02 o 
  -8  14   6      201.54      233.94     44.01 o 
  -7  14   6       19.08        8.53     17.97 o 
  -6  14   6        6.23        3.76     16.43 o 
  -5  14   6       19.95       48.74     36.98 o 
  -4  14   6      297.71      325.75     31.72 o 
  -3  14   6      166.98      160.05     20.36 o 
  -2  14   6      107.75      124.72     21.63 o 
  -1  14   6      103.95      142.53     25.51 o 
   0  14   6       25.45      106.47     28.86 o 
   1  14   6      218.11      231.57     29.13 o 
   2  14   6       15.83       26.47     26.23 o 
   3  14   6        7.13        0.00     23.84 o 
  -9  15   6       85.19       50.53     34.57 o 
  -8  15   6       12.18       26.64     27.38 o 
  -7  15   6       36.48       35.53     25.00 o 
  -6  15   6       70.28      100.70     29.24 o 
  -5  15   6      119.70      137.81     25.14 o 
  -4  15   6       10.26        0.00     14.09 o 
  -3  15   6      252.67      247.42     25.92 o 
  -2  15   6       24.65        0.00     16.35 o 
  -1  15   6      396.52      378.31     50.01 o 
   0  15   6       98.88       94.85     43.21 o 
   1  15   6        0.31       14.79     24.48 o 
   2  15   6       37.25       89.89     35.15 o 
   3  15   6      176.18      124.18     50.69 o 
  -8  16   6       19.82       48.97     31.25 o 
  -7  16   6       16.12       49.65     26.84 o 
  -6  16   6      104.38       92.17     26.97 o 
  -5  16   6        9.76       32.83     23.14 o 
  -4  16   6      140.07      166.31     22.31 o 
  -3  16   6       28.14       43.22     21.13 o 
  -2  16   6      217.47      225.09     28.20 o 
  -1  16   6      398.15      398.27     40.49 o 
   0  16   6      123.77      145.56     38.42 o 
   1  16   6      122.92      156.68     43.65 o 
   2  16   6      241.47      277.67     47.07 o 
   3  16   6       51.87       18.17     48.16 o 
  -8  17   6        3.54       27.52     30.00 o 
  -7  17   6        9.52       79.60     32.72 o 
  -6  17   6      171.50      149.63     48.23 o 
  -5  17   6      124.81      155.26     28.11 o 
  -4  17   6       23.33       54.68     18.17 o 
  -3  17   6      220.17      217.74     26.31 o 
  -2  17   6        2.65        0.00     17.92 o 
  -1  17   6      514.77      501.40     48.17 o 
   0  17   6        1.12       62.95     44.38 o 
   1  17   6        1.69       16.80     40.94 o 
   2  17   6        2.49        0.00     29.21 o 
  -7  18   6        4.93        4.87     23.41 o 
  -6  18   6       76.75       48.95     29.27 o 
  -5  18   6      141.26      133.15     49.24 o 
  -4  18   6       25.17       46.60     31.01 o 
  -3  18   6       16.38       14.60     16.62 o 
  -2  18   6       17.13        0.00     19.16 o 
  -1  18   6        1.86       41.39     27.76 o 
   0  18   6       18.02       25.19     29.49 o 
   1  18   6        3.00        0.00     30.00 o 
  -6  19   6      232.59      201.59     45.52 o 
  -5  19   6      542.06      432.39     54.48 o 
  -4  19   6       83.50      150.42     29.88 o 
  -3  19   6       49.30       57.07     26.01 o 
  -2  19   6       45.55       14.60     21.28 o 
  -1  19   6      190.30      299.72     52.95 o 
   0  19   6       13.09       40.95     32.79 o 
   1  19   6       86.55      185.01     57.76 o 
  -5  20   6        0.16       14.68     36.20 o 
  -4  20   6        7.44        4.74     25.42 o 
  -3  20   6        7.48       13.62     29.17 o 
  -2  20   6        1.57       61.54     33.02 o 
  -1  20   6       20.04        0.00     26.07 o 
 -11   1   7       67.13       85.97     36.71 o 
 -10   1   7        0.08       29.59     50.35 o 
  -9   1   7      114.52      112.15     20.99 o 
  -8   1   7      190.64      153.25     20.41 o 
  -7   1   7      404.34      354.63     28.57 o 
  -6   1   7       19.79       73.48     24.27 o 
  -5   1   7      104.33      145.81     16.64 o 
  -4   1   7      599.53      530.87     26.65 o 
  -3   1   7     1236.79     1154.49     42.83 o 
  -2   1   7      429.42      456.59     42.20 o 
  -1   1   7      140.37      183.08     32.25 o 
   0   1   7      191.06      223.39     33.82 o 
   1   1   7      609.66      600.51     48.01 o 
   2   1   7       90.75      156.60     34.71 o 
   3   1   7        0.76       46.84     27.49 o 
   4   1   7       56.84      108.02     36.40 o 
   5   1   7        1.14        0.00     31.16 o 
 -11   2   7       74.26       55.85     37.49 o 
 -10   2   7      263.35      270.23     43.49 o 
  -9   2   7        4.35        0.00     19.51 o 
  -8   2   7      378.50      396.15     28.95 o 
  -7   2   7      127.60      121.90     18.72 o 
  -6   2   7      870.28      794.72     38.86 o 
  -5   2   7      280.30      294.23     22.94 o 
  -4   2   7       77.79       79.59     11.52 o 
  -3   2   7      504.75      500.13     29.37 o 
  -2   2   7      461.25      555.85     45.54 o 
  -1   2   7       10.70        0.00     23.14 o 
   0   2   7        2.16        8.32     21.09 o 
   1   2   7      548.00      599.64     54.95 o 
   2   2   7      490.20      406.27     43.90 o 
   3   2   7       69.24       66.66     32.55 o 
   4   2   7       21.39       19.09     28.52 o 
   5   2   7        0.84       95.65     44.91 o 
 -11   3   7        2.67       25.57     26.17 o 
 -10   3   7       65.55       53.16     25.02 o 
  -9   3   7      294.86      281.00     36.08 o 
  -8   3   7      201.95      184.72     22.53 o 
  -7   3   7      338.90      296.92     26.66 o 
  -6   3   7      166.78      160.32     19.03 o 
  -5   3   7      195.77      166.01     17.07 o 
  -4   3   7       58.18       65.72     11.64 o 
  -3   3   7     1063.00     1004.99     43.27 o 
  -2   3   7      339.55      361.80     43.80 o 
  -1   3   7      140.88      219.55     34.70 o 
   0   3   7      126.34      205.18     31.64 o 
   1   3   7      201.41      207.72     35.41 o 
   2   3   7        0.51       56.18     31.21 o 
   3   3   7      104.78      116.81     33.16 o 
   4   3   7        1.02       44.91     36.29 o 
 -11   4   7        0.01        0.00     37.32 o 
 -10   4   7      302.66      303.90     38.86 o 
  -9   4   7      180.90      169.67     30.89 o 
  -8   4   7      217.04      246.35     30.82 o 
  -7   4   7      770.21      720.06     38.53 o 
  -6   4   7     1659.77     1654.56     61.95 o 
  -5   4   7      877.29      905.80     37.77 o 
  -4   4   7     1189.13     1236.64     55.29 o 
  -3   4   7      351.55      321.27     25.97 o 
  -2   4   7      275.96      268.55     20.86 o 
  -1   4   7       10.87       37.00     25.10 o 
   0   4   7      180.91      155.38     29.78 o 
   1   4   7       12.61        0.00     22.31 o 
   2   4   7        7.43        8.04     40.34 o 
   3   4   7        1.97       51.18     35.06 o 
   4   4   7       20.04      133.74     74.93 o 
 -11   5   7      217.12      276.34     59.03 o 
 -10   5   7      145.66      210.40     46.35 o 
  -9   5   7       12.82        3.11     17.56 o 
  -8   5   7        7.47        0.00     21.15 o 
  -7   5   7      371.51      356.25     27.71 o 
  -6   5   7     1012.60     1072.72     46.68 o 
  -5   5   7     1078.36     1108.45     44.09 o 
  -4   5   7      140.20      132.50     18.76 o 
  -3   5   7      115.61      136.60     18.35 o 
  -2   5   7      147.30      162.78     19.64 o 
  -1   5   7      631.63      626.41     36.65 o 
   0   5   7       16.63        2.41     13.57 o 
   1   5   7      106.56      118.37     35.94 o 
   2   5   7       91.36       64.75     40.21 o 
   3   5   7        1.85        0.00     23.44 o 
   4   5   7      200.72      272.33     54.62 o 
 -11   6   7       12.16       28.65     25.38 o 
 -10   6   7       12.41        0.00     20.36 o 
  -9   6   7       21.92       30.13     21.97 o 
  -8   6   7      361.11      438.14     39.74 o 
  -7   6   7       96.16      121.50     17.61 o 
  -6   6   7        0.25        0.00     11.28 o 
  -5   6   7       42.04       63.16     13.43 o 
  -4   6   7      340.24      391.62     30.70 o 
  -3   6   7     1378.07     1226.79     55.07 o 
  -2   6   7      149.65      166.23     20.88 o 
  -1   6   7     1267.48     1141.66     56.38 o 
   0   6   7      933.51      966.91     50.85 o 
   1   6   7        3.92       16.71     13.82 o 
   2   6   7       28.97        0.00     22.05 o 
   3   6   7      219.97      228.37     38.80 o 
   4   6   7       38.22       76.49     31.38 o 
 -10   7   7      123.01      222.66     42.74 o 
  -9   7   7      117.01      165.28     30.06 o 
  -8   7   7       19.03       28.52     19.10 o 
  -7   7   7       24.73       57.00     20.24 o 
  -6   7   7      586.35      528.48     30.19 o 
  -5   7   7      600.75      579.38     39.28 o 
  -4   7   7      387.77      359.17     31.47 o 
  -3   7   7      595.12      535.26     35.01 o 
  -2   7   7      758.80      727.63     42.13 o 
  -1   7   7      119.94      134.32     21.49 o 
   0   7   7      442.94      419.46     60.92 o 
   1   7   7       13.14       12.46     15.97 o 
   2   7   7       93.99      135.08     24.93 o 
   3   7   7       32.35       58.42     28.69 o 
   4   7   7        7.28       67.24     31.58 o 
 -10   8   7       20.57       26.85     25.42 o 
  -9   8   7       21.02        0.00     19.95 o 
  -8   8   7      165.98      252.79     38.55 o 
  -7   8   7       47.12      119.53     27.57 o 
  -6   8   7      425.51      398.16     28.05 o 
  -5   8   7        1.57       29.46     14.10 o 
  -4   8   7      448.00      461.92     34.40 o 
  -3   8   7       35.77       53.59     18.62 o 
  -2   8   7      205.03      257.63     32.54 o 
  -1   8   7       21.21       24.50     17.37 o 
   0   8   7      155.64      185.14     34.14 o 
   1   8   7      142.01      164.24     27.02 o 
   2   8   7       49.27       57.74     20.76 o 
   3   8   7        0.53       23.40     24.57 o 
   4   8   7       35.73       48.41     35.69 o 
 -10   9   7       41.54       49.19     24.06 o 
  -9   9   7       95.12      130.45     36.14 o 
  -8   9   7       35.74       49.38     22.88 o 
  -7   9   7        1.37       23.64     35.62 o 
  -6   9   7      490.44      519.22     35.42 o 
  -5   9   7      451.10      471.17     36.73 o 
  -4   9   7     1132.33     1102.23     58.07 o 
  -3   9   7       36.60       44.84     20.09 o 
  -2   9   7        3.66       14.12     15.41 o 
  -1   9   7      521.33      448.86     35.78 o 
   0   9   7        0.39       26.03     21.57 o 
   1   9   7       66.29       65.87     25.07 o 
   2   9   7      146.66      152.95     27.73 o 
   3   9   7       29.00       12.02     21.25 o 
   4   9   7       12.59        0.00     38.81 o 
 -10  10   7       12.41       36.44     30.54 o 
  -9  10   7        3.54        0.00     18.63 o 
  -8  10   7      439.70      367.95     40.33 o 
  -7  10   7      144.88      154.36     27.19 o 
  -6  10   7       30.09       81.19     41.80 o 
  -5  10   7        1.25       23.89     14.42 o 
  -4  10   7      926.17      862.91     50.93 o 
  -3  10   7      157.62      194.06     26.69 o 
  -2  10   7       85.69      118.81     27.12 o 
  -1  10   7      115.37      174.68     27.95 o 
   0  10   7      309.59      321.47     38.88 o 
   1  10   7        0.11       24.70     19.22 o 
   2  10   7       19.07       47.20     22.50 o 
   3  10   7       80.14       86.24     52.66 o 
 -10  11   7       13.02       18.17     26.51 o 
  -9  11   7       35.46       42.24     29.75 o 
  -8  11   7      120.68      111.96     27.06 o 
  -7  11   7        5.27       41.27     35.90 o 
  -6  11   7      225.59      257.07     28.79 o 
  -5  11   7      451.92      396.25     28.24 o 
  -4  11   7        0.04       13.75     16.15 o 
  -3  11   7       33.57       40.92     28.84 o 
  -2  11   7      111.50      159.69     26.34 o 
  -1  11   7        2.89       52.21     24.64 o 
   0  11   7       99.18      131.15     31.42 o 
   1  11   7       20.23        3.02     18.40 o 
   2  11   7       92.62       84.15     35.05 o 
   3  11   7       17.86        3.62     22.62 o 
  -9  12   7      232.78      305.82     63.04 o 
  -8  12   7      121.57      151.78     31.72 o 
  -7  12   7      233.85      310.87     34.39 o 
  -6  12   7       50.16       80.47     24.29 o 
  -5  12   7        6.59       23.82     17.76 o 
  -4  12   7      200.16      216.19     28.94 o 
  -3  12   7       94.62      142.27     31.78 o 
  -2  12   7        2.56       90.77     52.77 o 
  -1  12   7        0.20        0.00     17.37 o 
   0  12   7       40.07       50.85     22.07 o 
   1  12   7      221.56      201.19     31.19 o 
   2  12   7       12.12        0.00     37.64 o 
   3  12   7       39.60       50.99     31.75 o 
  -9  13   7      351.99      348.31     55.25 o 
  -8  13   7       12.92       21.11     21.39 o 
  -7  13   7        1.60       31.60     23.19 o 
  -6  13   7      119.26      110.51     40.72 o 
  -5  13   7      118.17       96.20     23.99 o 
  -4  13   7      826.89      785.15     53.01 o 
  -3  13   7        9.86       50.84     22.20 o 
  -2  13   7       27.51       53.33     23.28 o 
  -1  13   7        1.28       47.09     32.87 o 
   0  13   7       16.98       27.82     28.78 o 
   1  13   7       51.62       82.76     36.53 o 
   2  13   7       71.12      143.15     43.06 o 
  -8  14   7      209.54      209.13     50.77 o 
  -7  14   7        0.29       21.56     20.84 o 
  -6  14   7       21.36        5.43     17.30 o 
  -5  14   7        3.22       51.47     19.98 o 
  -4  14   7      102.80      142.12     32.05 o 
  -3  14   7       12.75       74.69     24.84 o 
  -2  14   7      147.52      170.03     32.16 o 
  -1  14   7        0.17       37.96     25.49 o 
   0  14   7      117.99       84.89     25.49 o 
   1  14   7      332.29      335.01     55.91 o 
   2  14   7      106.73       47.24     32.00 o 
  -8  15   7        2.57       17.45     26.47 o 
  -7  15   7       34.03       14.84     23.20 o 
  -6  15   7      155.16      203.53     32.62 o 
  -5  15   7       80.45      153.85     31.99 o 
  -4  15   7      643.49      584.71     46.24 o 
  -3  15   7      367.49      422.34     41.80 o 
  -2  15   7      595.77      644.24     54.84 o 
  -1  15   7      217.52      215.40     33.89 o 
   0  15   7      378.93      408.39     44.90 o 
   1  15   7       50.48       39.31     30.26 o 
   2  15   7       36.72       21.77     27.49 o 
  -7  16   7      116.62      101.95     32.93 o 
  -6  16   7      157.15      162.66     30.39 o 
  -5  16   7       18.81       33.14     26.95 o 
  -4  16   7       20.05        9.53     18.52 o 
  -3  16   7      275.69      361.90     43.30 o 
  -2  16   7        8.90       52.48     26.83 o 
  -1  16   7        2.36        2.41     23.12 o 
   0  16   7       45.75      107.20     40.12 o 
   1  16   7       45.45       62.25     34.01 o 
  -7  17   7       71.74       44.57     30.59 o 
  -6  17   7       29.43       35.43     29.81 o 
  -5  17   7       68.81       65.89     30.25 o 
  -4  17   7       16.71       29.34     36.08 o 
  -3  17   7        0.22       11.97     25.25 o 
  -2  17   7       20.06       55.58     27.34 o 
  -1  17   7       36.11       52.57     31.22 o 
   0  17   7        3.71        0.00     25.54 o 
  -6  18   7       36.62       12.03     28.55 o 
  -5  18   7       10.01       51.70     28.14 o 
  -4  18   7        0.47        0.00     25.48 o 
  -3  18   7        3.62       27.16     26.88 o 
  -2  18   7        5.22        0.00     32.01 o 
  -1  18   7        1.50       14.52     31.80 o 
  -4  19   7       28.91       20.19     27.17 o 
  -3  19   7        0.02        3.49     21.26 o 
  -2  19   7       25.15       80.70     56.06 o 
 -11   0   8      224.40      209.03     60.11 o 
 -10   0   8      175.49      131.55     42.01 o 
  -9   0   8       35.43        0.77     22.15 o 
  -8   0   8       34.45       53.26     26.61 o 
  -7   0   8       91.32       87.94     26.35 o 
  -6   0   8       30.64        1.94     15.46 o 
  -5   0   8      654.95      717.33     84.66 o 
  -4   0   8      226.25      224.56     53.25 o 
  -3   0   8      212.66      306.85     53.85 o 
  -2   0   8        9.53        0.00     32.44 o 
  -1   0   8      351.87      300.53     57.17 o 
   0   0   8       43.40       70.56     43.09 o 
   1   0   8      142.19      215.98     56.69 o 
   2   0   8        0.02       12.56     31.00 o 
   3   0   8       37.12      197.41     84.44 o 
 -11   1   8        1.93       42.38     29.75 o 
 -10   1   8      160.73      245.14     41.34 o 
  -9   1   8       76.46       76.29     21.17 o 
  -8   1   8        1.81       18.76     21.01 o 
  -7   1   8      313.46      307.87     31.81 o 
  -6   1   8       18.91       10.14     11.52 o 
  -5   1   8      167.25      134.72     21.12 o 
  -4   1   8      309.84      405.87     42.33 o 
  -3   1   8      677.80      663.85     54.62 o 
  -2   1   8       14.18       18.68     20.69 o 
  -1   1   8      950.47     1046.46     76.53 o 
   0   1   8      571.34      490.40     48.36 o 
   1   1   8      189.82      196.35     38.44 o 
   2   1   8       11.97        0.00     19.50 o 
   3   1   8       56.71      185.33     76.14 o 
 -11   2   8        0.02       14.43     36.64 o 
 -10   2   8      133.71      101.36     35.80 o 
  -9   2   8       12.11        0.00     18.40 o 
  -8   2   8        4.82       52.37     17.69 o 
  -7   2   8        0.02        0.00     14.98 o 
  -6   2   8      125.55      139.80     17.82 o 
  -5   2   8      141.04      148.85     21.30 o 
  -4   2   8        0.17       26.92     19.24 o 
  -3   2   8      346.89      450.93     60.06 o 
  -2   2   8      107.95      122.15     31.20 o 
  -1   2   8        0.35        0.00     20.57 o 
   0   2   8       45.51       41.86     36.41 o 
   1   2   8        6.47       23.85     23.22 o 
   2   2   8       28.16       23.70     23.37 o 
   3   2   8        2.43        6.60     38.25 o 
 -10   3   8        9.17        3.93     21.46 o 
  -9   3   8       55.89       87.15     28.18 o 
  -8   3   8      591.66      653.84     41.60 o 
  -7   3   8      115.89      172.26     24.80 o 
  -6   3   8       12.90       39.04     14.05 o 
  -5   3   8       23.40       53.06     28.85 o 
  -4   3   8       49.27       59.27     14.30 o 
  -3   3   8      123.69      154.68     33.99 o 
  -2   3   8        4.70        0.00     19.46 o 
  -1   3   8       34.61       28.12     30.80 o 
   0   3   8      166.63      207.65     36.26 o 
   1   3   8        4.74        9.09     29.66 o 
   2   3   8       43.33       42.42     28.93 o 
   3   3   8       64.66       63.46     32.07 o 
 -10   4   8       26.51       79.32     28.24 o 
  -9   4   8        6.01        0.00     19.27 o 
  -8   4   8       21.61       41.57     17.89 o 
  -7   4   8       30.70       40.28     16.81 o 
  -6   4   8      232.95      209.12     30.59 o 
  -5   4   8      451.43      437.21     36.03 o 
  -4   4   8       18.11       50.77     18.21 o 
  -3   4   8      187.14      230.44     35.40 o 
  -2   4   8       82.34       97.91     31.24 o 
  -1   4   8      149.10      155.46     31.80 o 
   0   4   8       26.70       62.31     33.60 o 
   1   4   8        7.03       36.42     43.26 o 
   2   4   8        9.65        0.00     28.12 o 
   3   4   8        2.78        0.00     29.35 o 
 -10   5   8       82.87       69.27     28.96 o 
  -9   5   8       68.19       78.93     25.25 o 
  -8   5   8       11.48        5.12     21.03 o 
  -7   5   8      190.54      210.51     30.53 o 
  -6   5   8      203.93      175.20     19.39 o 
  -5   5   8      342.23      339.51     32.74 o 
  -4   5   8       42.75       54.94     24.92 o 
  -3   5   8        0.08        6.51     12.09 o 
  -2   5   8      515.10      641.83     63.63 o 
  -1   5   8        1.66        0.00     30.41 o 
   0   5   8        0.26       48.45     26.57 o 
   1   5   8        0.49        0.00     20.72 o 
   2   5   8       23.82       67.81     34.42 o 
   3   5   8        2.62        0.00     29.77 o 
 -10   6   8       18.45        7.20     21.67 o 
  -9   6   8       63.31       81.92     30.25 o 
  -8   6   8        0.29        0.00     15.59 o 
  -7   6   8       31.70       51.99     26.75 o 
  -6   6   8       49.31       68.56     16.10 o 
  -5   6   8      180.38      186.79     25.17 o 
  -4   6   8      264.13      221.40     41.16 o 
  -3   6   8     1211.58     1090.92     54.01 o 
  -2   6   8        0.49       21.22     16.29 o 
  -1   6   8       10.35        0.00     25.24 o 
   0   6   8      134.23      161.42     36.40 o 
   1   6   8       29.17       26.71     25.59 o 
   2   6   8        1.76       16.95     25.04 o 
   3   6   8        6.28       28.92     32.72 o 
 -10   7   8       11.97       16.19     25.98 o 
  -9   7   8       40.63       54.72     26.02 o 
  -8   7   8      158.94      210.31     40.10 o 
  -7   7   8       50.60      100.56     26.24 o 
  -6   7   8       21.38        0.00     22.11 o 
  -5   7   8      687.30      687.21     46.75 o 
  -4   7   8       82.36       93.84     21.80 o 
  -3   7   8       23.33        2.63     21.49 o 
  -2   7   8      379.94      377.76     34.55 o 
  -1   7   8       35.89       80.20     33.04 o 
   0   7   8       46.85       67.63     29.82 o 
   1   7   8       91.20       48.93     28.40 o 
   2   7   8      132.23      257.28     45.03 o 
   3   7   8        6.96       33.09     32.17 o 
 -10   8   8       33.22       58.37     28.91 o 
  -9   8   8       87.28       73.83     25.62 o 
  -8   8   8       33.93        5.39     16.61 o 
  -7   8   8      103.80      144.14     34.19 o 
  -6   8   8       23.21        3.12     16.80 o 
  -5   8   8      298.06      344.78     34.83 o 
  -4   8   8      113.45      126.63     24.46 o 
  -3   8   8      416.54      414.07     36.07 o 
  -2   8   8       38.03       28.78     22.85 o 
  -1   8   8       43.89       47.08     25.68 o 
   0   8   8        1.16        0.54     19.63 o 
   1   8   8        1.00        0.00     29.75 o 
   2   8   8        1.86       36.63     30.68 o 
 -10   9   8       54.09       74.75     34.99 o 
  -9   9   8      224.00      235.51     36.17 o 
  -8   9   8        6.67        5.73     19.57 o 
  -7   9   8      228.89      239.48     31.47 o 
  -6   9   8        4.98        0.00     29.60 o 
  -5   9   8      107.70      121.27     24.67 o 
  -4   9   8       48.24       66.26     24.66 o 
  -3   9   8       22.51       35.66     20.29 o 
  -2   9   8      221.72      341.37     74.10 o 
  -1   9   8      134.62      145.56     27.45 o 
   0   9   8        0.08       15.72     24.40 o 
   1   9   8      157.64      136.63     37.88 o 
   2   9   8        0.54        9.08     24.69 o 
  -9  10   8        5.30       41.75     28.33 o 
  -8  10   8       12.41        0.00     19.85 o 
  -7  10   8       17.21       49.31     27.26 o 
  -6  10   8      159.94      183.65     27.81 o 
  -5  10   8      194.30      222.21     30.76 o 
  -4  10   8      119.15      131.23     25.11 o 
  -3  10   8      387.22      392.26     61.66 o 
  -2  10   8      158.85      167.55     29.84 o 
  -1  10   8        0.20       11.18     18.54 o 
   0  10   8        0.79       25.64     25.31 o 
   1  10   8       15.79       50.37     30.65 o 
   2  10   8      108.71       82.79     35.38 o 
  -9  11   8      349.98      384.08     48.70 o 
  -8  11   8      221.61      241.86     51.38 o 
  -7  11   8       20.64       68.01     37.36 o 
  -6  11   8      297.50      354.28     46.76 o 
  -5  11   8      814.94      823.50     55.14 o 
  -4  11   8      168.36      249.30     33.45 o 
  -3  11   8      148.35      145.60     25.59 o 
  -2  11   8       69.79       95.51     35.18 o 
  -1  11   8        1.98        0.00     19.14 o 
   0  11   8      105.85      137.32     29.80 o 
   1  11   8       41.63       35.08     26.12 o 
   2  11   8       12.17       58.58     44.41 o 
  -9  12   8       11.05       29.44     26.84 o 
  -8  12   8        0.74        0.00     18.72 o 
  -7  12   8        9.84       40.84     26.05 o 
  -6  12   8        1.32       52.24     44.90 o 
  -5  12   8      310.54      282.75     34.94 o 
  -4  12   8       21.34       62.30     28.43 o 
  -3  12   8       25.72       70.00     24.45 o 
  -2  12   8        4.18       36.72     22.85 o 
  -1  12   8        4.19        0.00     22.04 o 
   0  12   8        0.31       34.72     36.15 o 
   1  12   8       85.17       58.49     37.96 o 
  -8  13   8        0.53        8.63     25.75 o 
  -7  13   8       20.50       64.19     32.52 o 
  -6  13   8      231.50      197.60     40.22 o 
  -5  13   8      351.40      345.34     36.80 o 
  -4  13   8      115.32      199.08     31.05 o 
  -3  13   8      226.44      218.16     32.06 o 
  -2  13   8      280.99      284.06     38.65 o 
  -1  13   8      357.64      370.48     44.85 o 
   0  13   8      210.44      214.61     37.65 o 
   1  13   8       79.96      106.60     54.66 o 
  -8  14   8       38.96       89.29     54.37 o 
  -7  14   8        2.64       16.14     25.27 o 
  -6  14   8      126.58      200.29     36.81 o 
  -5  14   8       23.13       12.46     22.30 o 
  -4  14   8      123.19      101.84     29.32 o 
  -3  14   8       66.43      117.45     30.26 o 
  -2  14   8      125.04      120.35     33.13 o 
  -1  14   8        0.71        0.00     24.71 o 
   0  14   8       15.49       80.12     40.32 o 
  -7  15   8        0.18       18.95     29.66 o 
  -6  15   8       64.05      110.20     34.72 o 
  -5  15   8       45.73       42.52     28.28 o 
  -4  15   8        0.02        0.00     20.19 o 
  -3  15   8       52.34       65.92     27.00 o 
  -2  15   8       13.25       76.09     32.62 o 
  -1  15   8        5.57       16.13     20.05 o 
  -6  16   8       40.57      117.80     49.30 o 
  -5  16   8       45.44       26.57     31.80 o 
  -4  16   8      125.83      132.30     33.06 o 
  -3  16   8        3.48        0.00     22.00 o 
  -2  16   8       23.91       75.29     29.46 o 
  -1  16   8       25.70        0.00     27.42 o 
  -4  17   8        3.85       20.17     28.15 o 
  -3  17   8       24.00       19.66     26.68 o 
 -10   1   9       40.45       49.97     30.15 o 
  -9   1   9       26.40       19.40     21.56 o 
  -8   1   9      142.24      184.47     26.34 o 
  -7   1   9        8.77       25.83     23.77 o 
  -6   1   9       56.15      181.25     45.41 o 
  -5   1   9       82.59       68.95     33.20 o 
  -4   1   9      114.17      181.15     36.53 o 
  -3   1   9       26.62       70.64     27.44 o 
  -2   1   9        0.01        0.00     24.01 o 
  -1   1   9        5.64        0.00     25.12 o 
   0   1   9       88.23       11.25     22.77 o 
   1   1   9       70.59        0.00     21.19 o 
   2   1   9        0.01       12.04     25.05 o 
 -10   2   9       67.49       60.35     31.23 o 
  -9   2   9      154.41      142.20     32.17 o 
  -8   2   9        3.10        0.00     15.28 o 
  -7   2   9      331.67      388.81     43.55 o 
  -6   2   9      485.74      513.70     56.20 o 
  -5   2   9      295.10      323.90     42.62 o 
  -4   2   9      190.66      267.78     41.15 o 
  -3   2   9      288.20      374.25     47.01 o 
  -2   2   9        0.15       22.56     27.71 o 
  -1   2   9      864.31      910.39     76.43 o 
   0   2   9        6.20       12.56     25.40 o 
   1   2   9       15.18       28.05     26.77 o 
   2   2   9       27.66      119.37     62.58 o 
 -10   3   9       10.00       15.98     24.87 o 
  -9   3   9       95.84      133.67     35.33 o 
  -8   3   9       40.09       76.89     20.60 o 
  -7   3   9       30.72       53.55     19.99 o 
  -6   3   9      335.86      266.07     31.12 o 
  -5   3   9      477.48      528.80     55.96 o 
  -4   3   9        0.15        0.00     25.54 o 
  -3   3   9      361.35      386.46     47.98 o 
  -2   3   9      101.63      110.53     32.09 o 
  -1   3   9       15.31       48.58     29.46 o 
   0   3   9       84.96      137.02     43.14 o 
   1   3   9       31.39       75.68     33.31 o 
 -10   4   9      247.09      270.16     43.13 o 
  -9   4   9      503.56      459.74     51.38 o 
  -8   4   9      285.37      314.93     36.51 o 
  -7   4   9      186.96      208.41     28.96 o 
  -6   4   9      273.03      283.76     32.30 o 
  -5   4   9      222.37      328.65     42.24 o 
  -4   4   9        0.09       65.96     27.90 o 
  -3   4   9      138.93      169.55     34.95 o 
  -2   4   9        1.23        0.00     36.17 o 
  -1   4   9       30.41       57.24     63.37 o 
   0   4   9        0.02       19.49     24.40 o 
   1   4   9       25.94       49.06     42.71 o 
  -9   5   9        8.22       19.98     21.67 o 
  -8   5   9      195.12      166.03     43.94 o 
  -7   5   9      258.23      232.46     36.79 o 
  -6   5   9        1.77       23.46     19.01 o 
  -5   5   9      225.93      249.23     48.18 o 
  -4   5   9      189.77      205.67     37.97 o 
  -3   5   9        3.96       40.42     27.59 o 
  -2   5   9      142.05      156.96     37.71 o 
  -1   5   9        1.15        0.00     20.88 o 
   0   5   9        7.77       39.75     42.14 o 
   1   5   9       10.22        7.92     26.83 o 
  -9   6   9       37.34       15.75     24.52 o 
  -8   6   9      126.19      116.78     35.41 o 
  -7   6   9      125.72      176.58     35.40 o 
  -6   6   9       43.31       68.69     31.85 o 
  -5   6   9       84.54      111.15     23.29 o 
  -4   6   9        5.66       54.98     31.52 o 
  -3   6   9       78.27       29.18     28.48 o 
  -2   6   9      504.52      621.01     63.54 o 
  -1   6   9       44.66        9.18     27.64 o 
   0   6   9       55.99      159.30     42.87 o 
   1   6   9      125.38       59.92     37.27 o 
  -9   7   9        0.79       22.03     27.28 o 
  -8   7   9      100.64      115.89     36.40 o 
  -7   7   9        2.01        0.00     21.27 o 
  -6   7   9      231.43      198.17     31.09 o 
  -5   7   9       75.64       88.97     28.07 o 
  -4   7   9      245.68      215.66     43.90 o 
  -3   7   9       19.03       38.34     29.87 o 
  -2   7   9       85.38       70.38     29.78 o 
  -1   7   9        3.53        0.00     29.25 o 
   0   7   9       10.28        0.00     24.96 o 
   1   7   9        9.52        0.00     35.67 o 
  -9   8   9        0.89       30.03     28.42 o 
  -8   8   9        6.31        0.00     25.38 o 
  -7   8   9       11.79       24.96     27.20 o 
  -6   8   9        1.14       26.60     21.33 o 
  -5   8   9      109.47      124.86     28.48 o 
  -4   8   9       41.88       44.00     20.43 o 
  -3   8   9      161.05      178.65     40.03 o 
  -2   8   9       79.17      126.66     36.64 o 
  -1   8   9       62.48      187.36     37.70 o 
   0   8   9        1.64        4.00     26.34 o 
   1   8   9        3.95       14.71     29.86 o 
  -9   9   9      331.85      451.12     58.75 o 
  -8   9   9        0.03       17.15     49.70 o 
  -7   9   9       42.92      126.42     34.23 o 
  -6   9   9      510.73      475.78     52.52 o 
  -5   9   9       27.46       61.85     24.53 o 
  -4   9   9        0.94       41.02     24.58 o 
  -3   9   9      189.13      192.11     41.89 o 
  -2   9   9      194.64      203.44     39.58 o 
  -1   9   9       26.21       23.29     27.07 o 
   0   9   9        6.60       10.58     26.58 o 
  -8  10   9       18.83        3.53     24.35 o 
  -7  10   9      205.98      211.41     40.30 o 
  -6  10   9       43.33       66.86     28.31 o 
  -5  10   9       70.68       43.47     22.81 o 
  -4  10   9       37.06       17.84     21.73 o 
  -3  10   9       77.26      145.88     37.76 o 
  -2  10   9      178.28      238.75     46.31 o 
  -1  10   9        4.56       30.10     30.31 o 
   0  10   9       41.51      123.11     42.03 o 
  -8  11   9      324.24      309.71     48.93 o 
  -7  11   9       26.01        2.91     22.61 o 
  -6  11   9      112.06      159.14     37.95 o 
  -5  11   9       37.43       36.40     22.66 o 
  -4  11   9      421.70      406.30     48.16 o 
  -3  11   9      184.05      232.56     35.16 o 
  -2  11   9       82.72       92.64     35.79 o 
  -1  11   9      118.87      212.39     45.16 o 
  -7  12   9      280.63      302.69     48.51 o 
  -6  12   9       81.91       78.00     33.13 o 
  -5  12   9        3.25       33.14     31.30 o 
  -4  12   9        6.78       21.37     22.00 o 
  -3  12   9      227.96      226.57     38.19 o 
  -2  12   9       44.70       12.32     25.28 o 
  -1  12   9        0.01        0.00     25.56 o 
  -6  13   9      143.44      147.27     41.66 o 
  -5  13   9       70.85       61.17     33.70 o 
  -4  13   9        0.07       27.11     22.78 o 
  -3  13   9       66.86       36.30     24.65 o 
  -2  13   9       69.97      103.62     38.52 o 
  -5  14   9        0.42        0.00     28.37 o 
  -4  14   9       24.40       29.34     25.46 o 
  -3  14   9      132.68      130.18     31.75 o 
  -9   0  10        1.95        0.00     63.11 o 
  -8   0  10       26.29        2.53     33.24 o 
  -7   0  10       85.12       74.37     46.84 o 
  -6   0  10       55.74       87.54     44.41 o 
  -5   0  10      370.98      362.45     78.75 o 
  -4   0  10       29.83       29.57     54.78 o 
  -3   0  10       28.35       18.93     59.17 o 
  -2   0  10     1031.06     1011.67    127.33 o 
  -1   0  10        4.20       37.59     44.54 o 
  -9   1  10       18.25       38.22     30.34 o 
  -8   1  10       19.62       14.06     24.64 o 
  -7   1  10       87.82       55.18     30.10 o 
  -6   1  10      223.46      236.10     42.94 o 
  -5   1  10        6.17       24.68     28.57 o 
  -4   1  10       64.86       40.13     30.74 o 
  -3   1  10      207.54      235.45     45.08 o 
  -2   1  10      149.45      173.15     42.90 o 
  -1   1  10        8.71        5.06     26.19 o 
  -9   2  10      174.60      199.27     54.08 o 
  -8   2  10      226.63      304.92     45.90 o 
  -7   2  10      151.47      190.14     41.00 o 
  -6   2  10      168.97      202.51     39.95 o 
  -5   2  10      325.90      335.36     44.99 o 
  -4   2  10       34.67        0.00     23.77 o 
  -3   2  10       21.00       83.48     45.95 o 
  -2   2  10       20.35       37.99     30.36 o 
  -1   2  10       28.81       59.47     30.86 o 
  -8   3  10        0.63        0.00     23.86 o 
  -7   3  10       12.09       24.54     51.53 o 
  -6   3  10       17.45       76.82     33.79 o 
  -5   3  10        0.03       10.14     22.46 o 
  -4   3  10      104.89      116.24     53.84 o 
  -3   3  10       44.12       57.78     32.38 o 
  -2   3  10        8.67        7.41     26.92 o 
  -1   3  10        2.02        0.00     25.82 o 
  -8   4  10        0.70        0.00     41.19 o 
  -7   4  10       33.85       54.67     33.73 o 
  -6   4  10       34.09       67.84     31.66 o 
  -5   4  10       23.45       20.41     33.98 o 
  -4   4  10       13.33       48.60     28.63 o 
  -3   4  10       59.60       74.00     57.01 o 
  -2   4  10      318.71      302.04     54.00 o 
  -1   4  10       35.55        6.21     28.33 o 
  -8   5  10       46.60      123.15     57.11 o 
  -7   5  10        1.71       16.16     23.99 o 
  -6   5  10        0.02       70.30     30.93 o 
  -5   5  10       73.93      150.15     53.14 o 
  -4   5  10       36.32        0.00     21.76 o 
  -3   5  10       15.14       42.52     31.30 o 
  -2   5  10       44.27       40.00     32.74 o 
  -1   5  10      120.88      116.91     40.59 o 
  -8   6  10      206.59      141.72     58.29 o 
  -7   6  10      111.91      111.22     36.84 o 
  -6   6  10       67.00       60.91     35.94 o 
  -5   6  10      384.64      360.70     49.37 o 
  -4   6  10       13.32       34.85     27.48 o 
  -3   6  10        6.03       33.14     34.53 o 
  -2   6  10      142.94      137.41     51.21 o 
  -1   6  10       30.83        0.00     29.59 o 
  -8   7  10        3.20        0.00     31.03 o 
  -7   7  10       38.05        0.00     38.09 o 
  -6   7  10        0.01       24.89     26.32 o 
  -5   7  10        0.67        0.00     28.83 o 
  -4   7  10      198.32      285.99     47.69 o 
  -3   7  10       16.72       56.59     37.95 o 
  -2   7  10        1.48       54.39     39.06 o 
  -7   8  10       78.10       77.29     38.55 o 
  -6   8  10        2.89       22.52     29.87 o 
  -5   8  10        2.64        0.00     26.31 o 
  -4   8  10      119.70      137.08     42.14 o 
  -3   8  10       10.40       45.53     37.95 o 
  -2   8  10        1.85        0.00     28.61 o 
  -7   9  10      112.08       62.97     39.35 o 
  -6   9  10       36.06       72.30     41.89 o 
  -5   9  10      267.12      205.80     55.93 o 
  -4   9  10      133.36      155.24     64.59 o 
  -3   9  10      145.37      104.34     39.42 o 
  -6  10  10      112.18       54.62     35.73 o 
  -5  10  10       49.49       15.54     28.87 o 
  -4  10  10      101.33       43.93     34.80 o 
  -5   1  11       30.24       93.77     35.08 o 
  -5   2  11       58.58       76.66     38.25 o 
                                                 
